# Supplementary material for: A Highly Effective System for Predicting MHC-II Epitopes With Immunogenicity
Source: Front Oncol. 2022 Jun 16;12:888556. doi: 10.3389/fonc.2022.888556 (PMC9246415; doi:10.3389/fonc.2022.888556)
Supplement: Supplementary file 2 [file Table_1.xlsx]

## Sheet: Sheet1
method	MHCII presentation			MHCII immunogenicity
	MSE(test)	ROC(test)	PR(test)	MSE(test)	ROC(test)	PR(test)
PE+HLA_Norm+con_ANA+BLOCKConv	0.0421	0.9391	0.9513	0.1819	0.8876	0.9344
PE+Batch_Norm+con_ANA+BLOCKConv	0.0534	0.9242	0.9442	0.2049	0.8433	0.8839
PE+Layer_Norm+con_ANA+BLOCKConv	0.061	0.9197	0.9328	0.2031	0.834	0.8581
PE+HLA_Norm+add_ANA+BLOCKConv	0.0781	0.9038	0.9291	0.2274	0.8014	0.823
PE+HLA_onehot+con_ANA+BLOCKConv	0.1042	0.8467	0.8835	0.2625	0.7637	0.7784
PE+BLOCKConv	0.2427	0.8046	0.8476	0.4691	0.5745	0.5872
PE+HLA_Norm+con_ANA+Conv	0.0578	0.8656	0.9103	0.2128	0.7877	0.8237
