# Supplementary material for: A Highly Effective System for Predicting MHC-II Epitopes With Immunogenicity
Source: Front Oncol. 2022 Jun 16;12:888556. doi: 10.3389/fonc.2022.888556 (PMC9246415; doi:10.3389/fonc.2022.888556)
Supplement: Supplementary file 3 [file Table_2.xlsx]

## Sheet: Sheet1
Tools	MHCII Immunogenicity
	PPV	Sensitivity	Sensitivity
FIONA-I	0.4027	0.884615	0.931927
FIONA-P	0.2188	0.734	0.864036
netMHCIIpan 4.0	0.1295	0.9271	0.676676
BERTMHC	0.1683	0.8093	0.792507
Maria	0.3279	0.7846	0.916564
MixMHC2pred	0.281179	0.742515	0.903177
