# Supplementary material for: A Highly Effective System for Predicting MHC-II Epitopes With Immunogenicity
Source: Front Oncol. 2022 Jun 16;12:888556. doi: 10.3389/fonc.2022.888556 (PMC9246415; doi:10.3389/fonc.2022.888556)
Supplement: Supplementary file 4 [file Table_3.csv]

peptide	HLA	result
EPIKKHEVPAKSD	HLA-DRB1*13:01	1
VEPIKKHEVPAKSDVY	HLA-DRB1*13:01	1
NPLKIFPSKRILRRH	HLA-DRB1*13:01	1
KQIWRIEGSNKVPVD	HLA-DRB1*13:01	1
DKVYVHLKNLASRPY	HLA-DRB1*13:01	1
EDLRSWTAADMAAQ	HLA-DRB1*13:01	1
TPDIRRFDPIPAQYVR	HLA-DRB1*13:01	1
FATPFLVVRHQLLKT	HLA-DRB1*13:01	1
EGLKLVDKFLEDVK	HLA-DRB1*13:01	1
VSNEIVRFPTDQLTPD	HLA-DRB1*13:01	1
KDIILPFRVIPLVR	HLA-DRB1*13:01	1
TPSYVAFTDTERLIG	HLA-DRB1*13:01	1
GGASILATAANLLRH	HLA-DRB1*13:01	1
ANVIRYFPTQALNF	HLA-DRB1*13:01	1
NVKVLDFEHFLPMLQT	HLA-DRB1*13:01	1
IETIVAAMSNLVPP	HLA-DRB1*13:01	1
RTPKIQVYSRHPAEN	HLA-DRB1*13:01	1
NAKYAISMARKIGAR	HLA-DRB1*13:01	1
KERNPLKIFPSKRILRRH	HLA-DRB1*13:01	1
RGIFRVHQFEKIEQ	HLA-DRB1*13:01	1
DVGEFRAVTELGRPD	HLA-DRB1*13:01	1
DRIFVSVTNEHLID	HLA-DRB1*13:01	1
DDMEKIWHHTFYNEL	HLA-DRB1*13:01	1
NVNEIFMAIAKKLPK	HLA-DRB1*13:01	1
NVNEIFMAIAKKLPKN	HLA-DRB1*13:01	1
GASILATAANLLRH	HLA-DRB1*13:01	1
LANVIRYFPTQALN	HLA-DRB1*13:01	1
EPITGFTLQFAKRLQVN	HLA-DRB1*13:01	1
MVPPVQVSPLIKLGRYSAL	HLA-DRB1*13:01	1
FQTNLVPYPRIHFPLAT	HLA-DRB1*13:01	1
VPPVQVSPLIKLGRYSALF	HLA-DRB1*13:01	1
GVIHYIDELLIPD	HLA-DRB1*13:01	1
IGGSILASLSTFQQM	HLA-DRB1*13:01	1
VHTNLRKNNRQPY	HLA-DRB1*13:01	1
IQRTPKIQVYSRHPAEN	HLA-DRB1*13:01	1
APSTMKIKIIAPPERKYS	HLA-DRB1*13:01	1
FKFPGRQKIHISKKWGFTKF	HLA-DRB1*13:01	1
LSALEEYTKKLNTQ	HLA-DRB1*13:01	1
FPGQFAFSKALPRS	HLA-DRB1*13:01	1
VNEIFMAIAKKLPKN	HLA-DRB1*13:01	1
VVINPYKNLPIYSEE	HLA-DRB1*13:01	1
NVNEIFMAIAKKLPKNEPQ	HLA-DRB1*13:01	1
VPPVQVSPLIKLGRYSAL	HLA-DRB1*13:01	1
LANVIRYFPTQAL	HLA-DRB1*13:01	1
LPQDLQAARALVIIS	HLA-DRB1*13:01	1
VSFLSALEEYTKKLNTQ	HLA-DRB1*13:01	1
VKVLDFEHFLPMLQ	HLA-DRB1*13:01	1
GNLANVIRYFPTQALN	HLA-DRB1*13:01	1
NFVHTNLRKNNRQPY	HLA-DRB1*13:01	1
SSSEFEIVKAIKERA	HLA-DRB1*13:01	1
DTRGIFRVHQFEKIEQ	HLA-DRB1*13:01	1
SPAINVAVHVFRKAAD	HLA-DRB1*13:01	1
VDETLRLVQAFQFTDK	HLA-DRB1*13:01	1
HSKIIIIKKGHAKDS	HLA-DRB1*13:01	1
QAVLHMEQRKQQQQQ	HLA-DRB1*13:01	1
VIEHIQVNKAPKMRRR	HLA-DRB1*13:01	1
VNHFVEEFKRKHKKD	HLA-DRB1*13:01	1
RTPKIQVYSRHPAENGKSN	HLA-DRB1*13:01	1
LVNHFVEEFKRKHKKD	HLA-DRB1*13:01	1
RPRAPIIAVTRNPQ	HLA-DRB1*13:01	1
NRQKLSLSTKLKQVEDE	HLA-DRB1*13:01	1
DDPSTIEKLAKNKQKPIT	HLA-DRB1*13:01	1
YPTIKILKKGQAVD	HLA-DRB1*13:01	1
TPTLVEVSRNLGK	HLA-DRB1*13:01	1
TPTLVEVSRNLGKVG	HLA-DRB1*13:01	1
STPTLVEVSRNLGKVGS	HLA-DRB1*13:01	1
STHILQWLKRVHANPL	HLA-DRB1*13:01	1
YAPELLFFAKRYKAA	HLA-DRB1*13:01	1
WPEALAISQRWQQQDKA	HLA-DRB1*13:01	1
DPGSLLSLFRRLSDQRS	HLA-DRB1*13:01	1
HSKIIIIKKGHAK	HLA-DRB1*13:01	1
GPHFNPLSRKHGGPK	HLA-DRB1*13:01	1
TPKIQVYSRHPAEN	HLA-DRB1*13:01	1
SNVLAAMRKAAAKKD	HLA-DRB1*13:01	1
IKQHNEDILEYKRRNGLE	HLA-DRB1*13:01	1
VDKGVFVLNKKNKLTQ	HLA-DRB1*13:01	1
VKKIYLDEKRLLAGDH	HLA-DRB1*13:01	1
VKKIYLDEKRLLAGDHP	HLA-DRB1*13:01	1
KKYLYEIARRHPYFY	HLA-DRB1*13:01	1
RDEAIKQLRKLQAQM	HLA-DRB1*13:01	1
IPAILFLPRKRSQAE	HLA-DRB1*13:01	1
SDSFLAEHKLLGNIK	HLA-DRB1*13:01	1
SIPAILFLPRKRSQAE	HLA-DRB1*13:01	1
LKRIVIEYVDRIIFH	HLA-DRB1*13:01	1
FLRNMRFAKKHNKKGLK	HLA-DRB1*13:01	1
HSKIIIIKKGHAKDSQ	HLA-DRB1*13:01	1
KGVHSHKKKKIRTSPTFRRPKTL	HLA-DRB1*13:01	1
VNHFVEEFKRKHKK	HLA-DRB1*13:01	1
VNHFIAEFKRKHK	HLA-DRB1*13:01	1
ISQYLQNSKRKSRPV	HLA-DRB1*13:01	1
IQRDILLEKKKVAQDQ	HLA-DRB1*13:01	1
VDKGVFVLNKKNKLT	HLA-DRB1*13:01	1
NPNNTFYATKRLIGRR	HLA-DRB1*13:01	1
HPQVNIYSVTRKRYAHLS	HLA-DRB1*13:01	1
KKYLYEIARRHPYF	HLA-DRB1*13:01	1
VPPRPRHVFNMLKKYVRAE	HLA-DRB1*13:01	1
IPAILFLPRKRSQ	HLA-DRB1*13:01	1
APELLFFAKRYKAA	HLA-DRB1*13:01	1
STPTLVEVSRNLGKVG	HLA-DRB1*13:01	1
FPGQFAFSKALPR	HLA-DRB1*13:01	1
WPEALAISQRWQQQDK	HLA-DRB1*13:01	1
APELLFFAKRYKAAF	HLA-DRB1*13:01	1
APELLFFAKRYKAAFTE	HLA-DRB1*13:01	1
TPKIQVYSRHPAENGK	HLA-DRB1*13:01	1
YLGIRQVSKPLANRIK	HLA-DRB1*13:01	1
KFPGRQKIHISKKWGFTKF	HLA-DRB1*13:01	1
ANVIRYFPTQALN	HLA-DRB1*13:01	1
KGVHSHKKKKIRTSPTFRRPKT	HLA-DRB1*13:01	1
DLRREISYAIKNIHG	HLA-DRB1*13:01	1
LRAARLVEIAAKNLQK	HLA-DRB1*13:01	1
KKVHPAVVIRQRKSYRRKDG	HLA-DRB1*13:01	1
HENLIRQTNTHIRSTGK	HLA-DRB1*13:01	1
TPKIQVYSRHPAE	HLA-DRB1*13:01	1
DDRGIVYSKSLDRH	HLA-DRB1*13:01	1
TGSIKVFRSLDREAE	HLA-DRB1*13:01	1
APSTMKIKIIAPPERKY	HLA-DRB1*13:01	1
DTDKIKIFGSRVRVDS	HLA-DRB1*13:01	1
HREQILAFSQKLYYDKE	HLA-DRB1*13:01	1
SPASSFHVLRSLPLSSK	HLA-DRB1*13:01	1
DFIEVNVSLPRFK	HLA-DRB1*13:01	1
VVEIRHHHSEHRVHG	HLA-DRB1*13:01	1
NIIKAAPRKRVPDHHP	HLA-DRB1*13:01	1
KQRIAIARALVRNPK	HLA-DRB1*13:01	1
GQKQRIAIARALVRNPK	HLA-DRB1*13:01	1
GHDVTFYKTWYRSSR	HLA-DRB1*13:01	1
DESLQVAERLTRKYNE	HLA-DRB1*13:01	1
SDYNIQKESTLHLVLR	HLA-DRB1*13:01	1
AKELEAFREAKRHRP	HLA-DRB1*13:01	1
IQRTPKIQVYSRHPAENGKSN	HLA-DRB1*13:01	1
DAHLLQYNHRVKKLNE	HLA-DRB1*13:01	1
APSTMKIKIIAPPERK	HLA-DRB1*13:01	1
SPDKKLTIFKTELRVRE	HLA-DRB1*13:01	1
DDSLVSIFGNRRLKRF	HLA-DRB1*13:01	1
DEDTIHIWKTNSLPL	HLA-DRB1*13:01	1
NVIRYFPTQALNF	HLA-DRB1*13:01	1
GDVIEVHGKHEERQ	HLA-DRB1*13:01	1
DVIEVHGKHEERQD	HLA-DRB1*13:01	1
YSEIKIHKRETAET	HLA-DRB1*13:01	1
KAHIRFKPTLSQQQK	HLA-DRB1*13:01	1
IAYLVGRKRSHAGYQ	HLA-DRB1*13:01	1
PSIVGRPRHQGVMVG	HLA-DRB1*13:01	1
AQYEDIAQKSKAEAE	HLA-DRB1*13:01	1
FPSIVGRPRHQGVM	HLA-DRB1*13:01	1
VFPSIVGRPRHQGVM	HLA-DRB1*13:01	1
VVVKEITIHTKLPAK	HLA-DRB1*13:01	1
VVKEITIHTKLPAKDV	HLA-DRB1*13:01	1
VVVKEITIHTKLPAKD	HLA-DRB1*13:01	1
VGDIIKVHFKNKADKPL	HLA-DRB1*13:01	1
VKEITIHTKLPAKDVY	HLA-DRB1*13:01	1
VFPSIVGRPRHQGVMVG	HLA-DRB1*13:01	1
TGDKVYVHLKNLASRPY	HLA-DRB1*13:01	1
YPGKIDVHWTRAGEVQ	HLA-DRB1*13:01	1
DGDYINIFPKRKAAYDS	HLA-DRB1*13:01	1
DGDYINIFPKRKAAYD	HLA-DRB1*13:01	1
GGIIGYVKAGSVPS	HLA-DRB1*13:01	1
LRELNITAAKEIEVG	HLA-DRB1*13:01	1
IGVEFATRSIQVDG	HLA-DRB1*13:01	1
ITHVLPFEKINEGF	HLA-DRB1*13:01	1
LQEFLNVTSVHLFKE	HLA-DRB1*13:01	1
VIKMGVAAHKKSHEESHKE	HLA-DRB1*13:01	1
MVIEGKKAAQRHET	HLA-DRB1*13:01	1
DVIEVHGKHEERQDE	HLA-DRB1*13:01	1
PSIVGRPRHQGVM	HLA-DRB1*13:01	1
YEDIAQKSKAEAE	HLA-DRB1*13:01	1
IQRTPKIQVYSRHPAENGKS	HLA-DRB1*13:01	1
HYDKILAHSRIRGRDQGPN	HLA-DRB1*13:01	1
VKEITIHTKLPAKD	HLA-DRB1*13:01	1
VVKEITIHTKLPAKD	HLA-DRB1*13:01	1
FPSIVGRPRHQGVMVG	HLA-DRB1*13:01	1
SGLLKLTKANVIH	HLA-DRB1*13:01	1
VFPSIVGRPRHQGVMVGM	HLA-DRB1*13:01	1
GSIDGNNQLVIKGRFQQKQIEN	HLA-DRB1*13:01	1
AVFPSIVGRPRHQGVMVG	HLA-DRB1*13:01	1
AETGDKVYVHLKNLASRPYT	HLA-DRB1*13:01	1
STHILQWLKRVHANP	HLA-DRB1*13:01	1
DFREIQIYKKLRTSSF	HLA-DRB1*13:01	1
IVDNNILFLGKVNRP	HLA-DRB1*13:01	1
EEISGPLTSANKITL	HLA-DRB1*13:01	1
GPIITVHPKEIRTFFIHFQQ	HLA-DRB1*13:01	1
MVIEGKKAAQRHETL	HLA-DRB1*13:01	1
RTPKIQVYSRHPAENGK	HLA-DRB1*13:01	1
IMEAIKKTRAQAVHPG	HLA-DRB1*13:01	1
QRTPKIQVYSRHPAENGK	HLA-DRB1*13:01	1
QRTPKIQVYSRHPAENGKSN	HLA-DRB1*13:01	1
MEHFIKLYKKKTGKDVR	HLA-DRB1*13:01	1
QRTPKIQVYSRHPAENG	HLA-DRB1*13:01	1
DIIKVHFKNKADKP	HLA-DRB1*13:01	1
IQRTPKIQVYSRHPAENGKSNF	HLA-DRB1*13:01	1
SDIVIRAKVVGKKL	HLA-DRB1*13:01	1
NSDIVIRAKVVGKKL	HLA-DRB1*13:01	1
SGIIKNTASLKYEN	HLA-DRB1*13:01	1
SGIIKNTASLKYE	HLA-DRB1*13:01	1
TGDKVYVHLKNLASRP	HLA-DRB1*13:01	1
IQRTPKIQVYSRHPAENGKSNFL	HLA-DRB1*13:01	1
GNLVIKQRFSGIDEH	HLA-DRB1*13:01	1
GHPGNLVIKQRFSGID	HLA-DRB1*13:01	1
HPGNLVIKQRFSGIDE	HLA-DRB1*13:01	1
GNLVIKQRFSGID	HLA-DRB1*13:01	1
VVVKEITIHTKLPAKDVY	HLA-DRB1*13:01	1
KKGSITSVQAIYVPA	HLA-DRB1*13:01	1
ITHVLPFEKINEG	HLA-DRB1*13:01	1
SNPEIQDFMRKKGFGEDF	HLA-DRB1*13:01	1
VPGSQTVVVKEITIHTKLPAKDVY	HLA-DRB1*13:01	1
IGGVILFHETLYQKADDG	HLA-DRB1*13:01	1
LDFREIQIYKKLRTSSF	HLA-DRB1*13:01	1
LITHVLPFEKINEGF	HLA-DRB1*13:01	1
FIVDNNILFLGKVNRP	HLA-DRB1*13:01	1
DTKIILETKSKTIYK	HLA-DRB1*13:01	1
GDYINIFPKRKAAYD	HLA-DRB1*13:01	1
VPYEIKVQAVNSQGKG	HLA-DRB1*13:01	1
KGVHSHKKKKIR	HLA-DRB1*13:01	1
PSIVGRPRHQGV	HLA-DRB1*13:01	1
EHGIRFFETSAKSSMN	HLA-DRB1*13:01	1
KENFIRFSKSLGLPEN	HLA-DRB1*13:01	1
FPSIVGRPRHQG	HLA-DRB1*13:01	1
KAVIVLNEGIKVQTKE	HLA-DRB1*13:01	1
SPELEETLTHTITK	HLA-DRB1*13:01	1
IVLIAYLVGRKRSHAGYQ	HLA-DRB1*13:01	1
LDVFQTVKSLRLQRPH	HLA-DRB1*13:01	1
DPSPELLEFTSARYIR	HLA-DRB1*13:01	1
GVHSHKKKKIRTSPT	HLA-DRB1*13:01	1
DVIEVHGKHEER	HLA-DRB1*13:01	1
AALRPLVKPKIVKKRTKK	HLA-DRB1*13:01	1
LPALVMSKGHRIE	HLA-DRB1*13:01	1
ASIISIHPKIQEHQPR	HLA-DRB1*13:01	1
VGHPGNLVIKQRFSGIDEH	HLA-DRB1*13:01	1
SPYQIHFTKTPKYFKPG	HLA-DRB1*13:01	1
DKLTVTSQNLQLEN	HLA-DRB1*13:01	1
LKENFIRFSKSLGLPEN	HLA-DRB1*13:01	1
SKRYLKYLTKKYLKKNN	HLA-DRB1*13:01	1
IMVAHLAINVSKARKKY	HLA-DRB1*13:01	1
MGNPKVKAHGKKVLG	HLA-DRB1*13:01	1
IMVAHLAINVSKARKK	HLA-DRB1*13:01	1
MGNPKVKAHGKKVLGA	HLA-DRB1*13:01	1
MGNPKVKAHGKKVLGAF	HLA-DRB1*13:01	1
IVLYFKLRSKKTPA	HLA-DRB1*13:01	1
GFVLYKYKLLPRS	HLA-DRB1*13:01	1
VIKMGVAAHKKSHEESH	HLA-DRB1*13:01	1
KGQQIGKVVQVYRKKYV	HLA-DRB1*13:01	1
GFVKVVKNKAYFKRY	HLA-DRB1*13:01	1
ILVIKMGVAAHKKSHEESH	HLA-DRB1*13:01	1
GFVKVVKNKAYFKRYQ	HLA-DRB1*13:01	1
GLQFPVGRVHRLLRKGN	HLA-DRB1*13:01	1
GNPKVKAHGKKVLG	HLA-DRB1*13:01	1
IAYLVGRKRSHAG	HLA-DRB1*13:01	1
GNPKVKAHGKKVLGAFS	HLA-DRB1*13:01	1
VMGNPKVKAHGKKVLGAFS	HLA-DRB1*13:01	1
PKIQVYSRHPAENG	HLA-DRB1*13:01	1
VMGNPKVKAHGKKVLGAF	HLA-DRB1*13:01	1
LEDGIEFYKKKSDN	HLA-DRB1*13:01	1
DPVHGDVIKHYKIRSLDN	HLA-DRB1*13:01	1
IVLIAYLVGRKRSH	HLA-DRB1*13:01	1
DTIHIWKTNSLPLR	HLA-DRB1*13:01	1
WISLAAVKRLQEQN	HLA-DRB1*13:01	1
ILQWLKRVHANPLL	HLA-DRB1*13:01	1
DTIHIWKTNSLPLRF	HLA-DRB1*13:01	1
LSGEARKQVEVFRQNLFQEAEEF	HLA-DRB1*13:01	1
DLRKLAVNMVPFPRLHFFMPGFA	HLA-DRB1*13:01	1
IKMGVAAHKKSHEESHKE	HLA-DRB1*13:01	1
GNPKVKAHGKKVLGA	HLA-DRB1*13:01	1
PKIQVYSRHPAENGK	HLA-DRB1*13:01	1
GNPKVKAHGKKVLGAF	HLA-DRB1*13:01	1
GPLQSVQVFGRKKTATA	HLA-DRB1*13:01	1
TIHIWKTNSLPLR	HLA-DRB1*13:01	1
SNPEIQDFMRKKGFGED	HLA-DRB1*13:01	1
SVSKFKIFNTNNL	HLA-DRB1*13:01	1
VMGNPKVKAHGKKVLG	HLA-DRB1*13:01	1
EEIGSHIKHRVQE	HLA-DRB1*13:01	1
KGILSSHPKYGSIPK	HLA-DRB1*13:01	1
LVAEKVVVITKHNDDE	HLA-DRB1*13:01	1
SIISIHPKIQEHQP	HLA-DRB1*13:01	1
ANTFISPQQRWRAKVQE	HLA-DRB1*13:01	1
IVLIAYLVGRKRSHAG	HLA-DRB1*13:01	1
FVEMKVKIIRTIDQ	HLA-DRB1*13:01	1
VDIGLIKLKQKVSVN	HLA-DRB1*13:01	1
SGGIIGYVKAGSVPS	HLA-DRB1*13:01	1
EIKRILSVKGLLVG	HLA-DRB1*13:01	1
TEIKRILSVKGLLVG	HLA-DRB1*13:01	1
EPGLQIWRVEKFD	HLA-DRB1*13:01	1
AQSIAYHLKIEEQRE	HLA-DRB1*13:01	1
APAVVIAVHSQTIQIPH	HLA-DRB1*13:01	1
ATPVKKAKKKLAATPK	HLA-DRB1*13:01	1
ISSKLQLMKKHQSDL	HLA-DRB1*13:01	1
KAKPVKPKAKSSAK	HLA-DRB1*13:01	1
INIHKRIHGVGFKKRAPR	HLA-DRB1*13:01	1
WPGTDVKIHKRFPTHY	HLA-DRB1*13:01	1
AERKLEEQQRRHREHP	HLA-DRB1*13:01	1
AEKALQEYRKKHR	HLA-DRB1*13:01	1
NPKVKAHGKKVLG	HLA-DRB1*13:01	1
RGDTVLLKGKKRREA	HLA-DRB1*13:01	1
EHVEVHARHEERPDE	HLA-DRB1*13:01	1
ETIHYMYKHKMYRK	HLA-DRB1*13:01	1
GDVIEVHGKHEERQDEHG	HLA-DRB1*13:01	1
VRLASHLRKLRKR	HLA-DRB1*13:01	1
NKGRLLKAGRQVREPG	HLA-DRB1*13:01	1
KGRLLKAGRQVREPGQD	HLA-DRB1*13:01	1
VGEHVEVHARHEERPDE	HLA-DRB1*13:01	1
NPKVKAHGKKVLGAF	HLA-DRB1*13:01	1
GSNLRVHFKNTRETAQ	HLA-DRB1*13:01	1
KGVFVLNKKNKLTQSK	HLA-DRB1*13:01	1
RSRIEVLKRKVIEK	HLA-DRB1*13:01	1
STDHFSLRARYHMKAD	HLA-DRB1*13:01	1
IEEIAAKYKHSVVKK	HLA-DRB1*13:01	1
REIFNMARDQRSR	HLA-DRB1*13:01	1
DYKNIHLEKKYVRR	HLA-DRB1*13:01	1
VNHFVEEFKRKHKKDIS	HLA-DRB1*13:01	1
SKEVVLQHVRTERTPQ	HLA-DRB1*13:01	1
REIFNMARDQRSRA	HLA-DRB1*13:01	1
KPLSITVRTKKQELS	HLA-DRB1*13:01	1
KGVFVLNKKNKLTQ	HLA-DRB1*13:01	1
LQYKLEGTTRLTRKR	HLA-DRB1*13:01	1
SKGKIIHFGTREKFSDA	HLA-DRB1*13:01	1
KEKLTALTKKYRIT	HLA-DRB1*13:01	1
DPVQIKIKHTRTQEV	HLA-DRB1*13:01	1
RAVLDLHVKHHSALG	HLA-DRB1*13:01	1
TSTDHFSLRARYHMKADS	HLA-DRB1*13:01	1
HAKEKLTALTKKYRITEN	HLA-DRB1*13:01	1
ESVKFSSKYLRTEHG	HLA-DRB1*13:01	1
APSKEVVLQHVRTERTPQ	HLA-DRB1*13:01	1
EKVQHIQLLQKNVRA	HLA-DRB1*13:01	1
GRTTIVIAHRLSTVR	HLA-DRB1*13:01	1
SHAKEKLTALTKKYRITEN	HLA-DRB1*13:01	1
TPPIDAHTRNLLRNH	HLA-DRB1*13:01	1
ETVAEKALQEYRKKHREE	HLA-DRB1*13:01	1
YEMLKEHERRRYLESL	HLA-DRB1*13:01	1
GRTTIVIAHRLSTVRNA	HLA-DRB1*13:01	1
YLRFLQKRFRHHLG	HLA-DRB1*13:01	1
VSHAKEKLTALTKKYRITEND	HLA-DRB1*13:01	1
ARELISRIKQSELS	HLA-DRB1*13:01	1
GETALHLAARYSRSDAA	HLA-DRB1*13:01	1
SQGRLEAQKRELQQAVL	HLA-DRB1*13:01	1
AKVFNLYPRKGRIAVG	HLA-DRB1*13:01	1
LKFIIPSPKRPVK	HLA-DRB1*13:01	1
KLALIKEKIKNRYFPA	HLA-DRB1*13:01	1
YTYLIMNKGRLLKAGRQ	HLA-DRB1*13:01	1
VPGGVKTIEAHSRMVIPGG	HLA-DRB1*13:01	1
NYGVVESFTVQRRVQPK	HLA-DRB1*13:01	1
SPHPLVWHLKTERLATG	HLA-DRB1*13:01	1
LDESLQVAERLTRK	HLA-DRB1*13:01	1
EKVQHIQLLQKNVRAQLV	HLA-DRB1*13:01	1
HINIDQFVRKYRA	HLA-DRB1*13:01	1
KIDLADFEKNSRYAQ	HLA-DRB1*13:01	1
SGSQIVDIDKRKYLVPS	HLA-DRB1*13:01	1
VQHIQLLQKNVRAQLV	HLA-DRB1*13:01	1
SGKVFVFPRESVTDHV	HLA-DRB1*13:01	1
LSGKVFVFPRESVTDHVN	HLA-DRB1*13:01	1
VDIGLIKLKQKVSVNERVM	HLA-DRB1*13:01	1
KHINIDQFVRKYRAALG	HLA-DRB1*13:01	1
VDIGLIKLKQKVSVNE	HLA-DRB1*13:01	1
IPTPVLIWNKVKRGH	HLA-DRB1*13:01	1
LSGKVFVFPRESVTDHV	HLA-DRB1*13:01	1
IDREIISHDTRRFRFALP	HLA-DRB1*13:01	1
EIEKVVLHPNYSQVDIG	HLA-DRB1*13:01	1
KSDYIKLYVRRVFITDD	HLA-DRB1*13:01	1
KFVLRTFNKLAEFGAE	HLA-DRB1*13:01	1
ILFVQYFHRVPFHR	HLA-DRB1*13:01	1
DAKLALIKEKIKNRYFPAFE	HLA-DRB1*13:01	1
IQKILATGANVILT	HLA-DRB1*13:01	1
VNYIFFKGKWERPFE	HLA-DRB1*13:01	1
VPPVQVSPLIKLGRYSA	HLA-DRB1*13:01	1
TMKIIPFNRLTIGEG	HLA-DRB1*13:01	1
VAVMNYLPTLEFSHPH	HLA-DRB1*13:01	1
DDVALKNFAKYFLHQSH	HLA-DRB1*13:01	1
GPFSPNVLNWRALKYEVQG	HLA-DRB1*13:01	1
AERKLEEQQRRHREHPK	HLA-DRB1*13:01	1
AKERLEAKHRERMSQV	HLA-DRB1*13:01	1
KGNLVAVKRVNRKR	HLA-DRB1*13:01	1
HFVEEFKRKHKKD	HLA-DRB1*13:01	1
AKERLEAKHRERMSQVM	HLA-DRB1*13:01	1
VMGNPKVKAHGKKVLGA	HLA-DRB1*13:01	1
YKGNLVAVKRVNRKR	HLA-DRB1*13:01	1
VAEKALQEYRKKHREE	HLA-DRB1*13:01	1
HFVEEFKRKHKKDIS	HLA-DRB1*13:01	1
VNHFVEEFKRKHK	HLA-DRB1*13:01	1
IVEALKDQQRHKVREE	HLA-DRB1*13:01	1
GKKVLHMDRNPYYGGE	HLA-DRB1*13:01	1
NNLLTEKQKLRVKK	HLA-DRB1*13:01	1
SDSSIRVQGRWKVRKS	HLA-DRB1*13:01	1
TVAEKALQEYRKKHR	HLA-DRB1*13:01	1
IPTGATNIEVKQRNQRGSR	HLA-DRB1*13:01	1
DYKNIHLEKKYVRRDSG	HLA-DRB1*13:01	1
VRLLETRVKQQQVK	HLA-DRB1*13:01	1
VNHFVEEFKRKHKKDISQ	HLA-DRB1*13:01	1
KESVKFSSKYLRTEHG	HLA-DRB1*13:01	1
HIQLLQKNVRAQ	HLA-DRB1*13:01	1
KVQHIQLLQKNVRA	HLA-DRB1*13:01	1
EDYIHIRIQQRNGRKT	HLA-DRB1*13:01	1
REQLVQKARLAEQAE	HLA-DRB1*13:01	1
KEKLTALTKKYRITEN	HLA-DRB1*13:01	1
KEGRVLLHKSLKLYQ	HLA-DRB1*13:01	1
GRTTIVIAHRLSTVRN	HLA-DRB1*13:01	1
DKGVFVLNKKNKLTQS	HLA-DRB1*13:01	1
SHAKEKLTALTKKYRITEND	HLA-DRB1*13:01	1
AKEKLTALTKKYRITEND	HLA-DRB1*13:01	1
EEIGSHIKHRVQELG	HLA-DRB1*13:01	1
GKQISGFGKKFYYKAT	HLA-DRB1*13:01	1
FRELAEEKREGYERL	HLA-DRB1*13:01	1
NGKQISGFGKKFYYKA	HLA-DRB1*13:01	1
VSHAKEKLTALTKKYRITEN	HLA-DRB1*13:01	1
NVADVSVLQKHLRK	HLA-DRB1*13:01	1
DHYEVTIKNKNNFIQTK	HLA-DRB1*13:01	1
IDQILIHQKAERVET	HLA-DRB1*13:01	1
GVVVTINKKRNLVVS	HLA-DRB1*13:01	1
RGQEVYVKKTMGRLPV	HLA-DRB1*13:01	1
ESLQVAERLTRKYN	HLA-DRB1*13:01	1
IAELLAHKIHVYEKH	HLA-DRB1*13:01	1
ESLQVAERLTRKYNE	HLA-DRB1*13:01	1
TRDLASIARLRIAKG	HLA-DRB1*13:01	1
AKLALIKEKIKNRYF	HLA-DRB1*13:01	1
LGQIVSSKKLTRPLV	HLA-DRB1*13:01	1
EQMRLRAQVRLLETRVK	HLA-DRB1*13:01	1
DTDKIKIFGSRVRVDSTA	HLA-DRB1*13:01	1
LALIKEKIKNRYF	HLA-DRB1*13:01	1
VEPEAEKALDLINKRRRDG	HLA-DRB1*13:01	1
LALIKEKIKNRYFPA	HLA-DRB1*13:01	1
GSQIVDIDKRKYLVPS	HLA-DRB1*13:01	1
VDIGLIKLKQKVSVNER	HLA-DRB1*13:01	1
GDILQRVREIRYQGG	HLA-DRB1*13:01	1
IEKVVLHPNYSQVDIG	HLA-DRB1*13:01	1
ENGAFQGMKKLSYIRIA	HLA-DRB1*13:01	1
LALIKEKIKNRYFPAFE	HLA-DRB1*13:01	1
VYVVPWEKKIYPT	HLA-DRB1*13:01	1
IENGAFQGMKKLSYIRIA	HLA-DRB1*13:01	1
LPADDILRVEKYLRR	HLA-DRB1*13:01	1
AEVYVVPWEKKIYPT	HLA-DRB1*13:01	1
GIENGAFQGMKKLSYIRIA	HLA-DRB1*13:01	1
INIDQFVRKYRAALG	HLA-DRB1*13:01	1
LLDDSLVSIFGNRRLKRF	HLA-DRB1*13:01	1
YAPELLFFAKRYKAAF	HLA-DRB1*13:01	1
VERGLTLHLKFLEPFD	HLA-DRB1*13:01	1
VLYIAHHNKRKIIA	HLA-DRB1*13:01	1
LRVRLASHLRKLRK	HLA-DRB1*13:01	1
GVFVLNKKNKLTQSK	HLA-DRB1*13:01	1
VNHFVEEFKRKHKKDI	HLA-DRB1*13:01	1
AIFLTKKFSRHHGPT	HLA-DRB1*13:01	1
RTTIVIAHRLSTVRN	HLA-DRB1*13:01	1
HPWQAAIFAKHRRSPG	HLA-DRB1*13:01	1
ESLQVAERLTRK	HLA-DRB1*13:01	1
DKGVFVLNKKNKLTQ	HLA-DRB1*13:01	1
GKQISGFGKKFYYK	HLA-DRB1*13:01	1
ETVAEKALQEYRKKHR	HLA-DRB1*13:01	1
LVNHFVEEFKRKHKKDIS	HLA-DRB1*13:01	1
AVHEVEVVIKHNRFTK	HLA-DRB1*13:01	1
TYLIMNKGRLLKAGRQ	HLA-DRB1*13:01	1
RQVSHAKEKLTALTKKYRITEND	HLA-DRB1*13:01	1
EGRVLLHKSLKLYQ	HLA-DRB1*13:01	1
GKFKVASFRKKYELRAP	HLA-DRB1*13:01	1
TDGVITVKRPLRFHNPQ	HLA-DRB1*13:01	1
RQDGVVVTINKKRNLVVS	HLA-DRB1*13:01	1
AEIRIIPAKKYVKLR	HLA-DRB1*13:01	1
DGVITVKRPLRFHNPQ	HLA-DRB1*13:01	1
YEIVIKVKPKQLVHH	HLA-DRB1*13:01	1
IVKLIKFSKEHPIT	HLA-DRB1*13:01	1
KVQHIQLLQKNVRAQL	HLA-DRB1*13:01	1
IEKVVLHPNYSQVD	HLA-DRB1*13:01	1
HALILVNNKISKVSPG	HLA-DRB1*13:01	1
GKVFVFPRESVTDH	HLA-DRB1*13:01	1
EPEAEKALDLINKRRRDG	HLA-DRB1*13:01	1
IGLIKLKQKVSVNERV	HLA-DRB1*13:01	1
DHYEVTIKNKNNFIQT	HLA-DRB1*13:01	1
ELPKIDVHLVPDRKKD	HLA-DRB1*13:01	1
DEYAIFLTKKFSRHHGP	HLA-DRB1*13:01	1
SGKVFVFPRESVTDHVN	HLA-DRB1*13:01	1
LALIKEKIKNRYFP	HLA-DRB1*13:01	1
LMEVTVYRRHGRAYVPI	HLA-DRB1*13:01	1
KIDLADFEKNSRYA	HLA-DRB1*13:01	1
SGKVFVFPRESVTD	HLA-DRB1*13:01	1
EKQDFVQHFSQIVR	HLA-DRB1*13:01	1
DIGLIKLKQKVSVNE	HLA-DRB1*13:01	1
KHINIDQFVRKYRAAL	HLA-DRB1*13:01	1
KLALIKEKIKNRYFPAFE	HLA-DRB1*13:01	1
KLKFIIPSPKRPVKLL	HLA-DRB1*13:01	1
FHIRVRLHPFHVIRIN	HLA-DRB1*13:01	1
VDKFLEDVKKLYHSEA	HLA-DRB1*13:01	1
IPGGIDVHTRFQMPDQ	HLA-DRB1*13:01	1
FDYLRFLQKRFRHHLG	HLA-DRB1*13:01	1
VRAQLVDMKRLEVDID	HLA-DRB1*13:01	1
IDLADFEKNSRYAQY	HLA-DRB1*13:01	1
LDESLQVAERLTRKYNEL	HLA-DRB1*13:01	1
SPNVLNWRALKYEVQG	HLA-DRB1*13:01	1
APHGNLLDFLRKSRVLE	HLA-DRB1*13:01	1
TMKIIPFNRLTIGE	HLA-DRB1*13:01	1
DQKIGIEIIKRTLKIPA	HLA-DRB1*13:01	1
GPPKLDIRKEEKQIMIDIF	HLA-DRB1*13:01	1
LLPAGWILSHLETYRRP	HLA-DRB1*13:01	1
LLVVYPWTQRFFE	HLA-DRB1*13:01	1
GKRAIILETRQHRL	HLA-DRB1*13:01	1
EIITNMAHLGVPIVTD	HLA-DRB1*13:01	1
AVNMVPFPRLHFFMPGF	HLA-DRB1*13:01	1
TEFQTNLVPYPRIHFPLATYA	HLA-DRB1*13:01	1
YGLRSKSKKFRRPD	HLA-DRB1*13:01	1
IEKVHQLETQNRALE	HLA-DRB1*13:01	1
LTINPSKRITAAE	HLA-DRB1*13:01	1
VHEDIEMTKTQSIYD	HLA-DRB1*13:01	1
AVNMVPFPRLHF	HLA-DRB1*13:01	1
DDVALKNFAKYFLHQS	HLA-DRB1*13:01	1
AVNMVPFPRLHFFMPGFA	HLA-DRB1*13:01	1
FQTNLVPYPRIHFPLATYA	HLA-DRB1*13:01	1
DGEVIKESKQEHKD	HLA-DRB1*13:01	1
MGNPKVKAHGKKVLGAFS	HLA-DRB1*13:01	1
HSPSRKFILKPAIKYTRPTH	HLA-DRB1*13:01	1
ENGKIKVLNQELRADG	HLA-DRB1*13:01	1
AAIVRAMDTLGIEY	HLA-DRB1*13:01	1
TEFQTNLVPYPRIHFPLAT	HLA-DRB1*13:01	1
LTEFQTNLVPYPRIHFPLA	HLA-DRB1*13:01	1
LGDVIEVHGKHEERQDE	HLA-DRB1*13:01	1
LGEFLKLDRERAKN	HLA-DRB1*13:01	1
GAISKETKKKYYVKT	HLA-DRB1*13:01	1
DKLNIMAAKRQQELK	HLA-DRB1*13:01	1
DKLNIMAAKRQQELKDV	HLA-DRB1*13:01	1
SKGDILQRVREIRYQGG	HLA-DRB1*13:01	1
NDRIFVSVTNEHLIDM	HLA-DRB1*13:01	1
PEPGKKPVSAFSKKPR	HLA-DRB1*13:01	1
TGEIQVKTSLDREQR	HLA-DRB1*13:01	1
AERAQSIAYHLKIEEQREK	HLA-DRB1*13:01	1
TTSLTNFQKVQRQAAE	HLA-DRB1*13:01	1
TEALTSAKRYIETDPA	HLA-DRB1*13:01	1
DGTPPIDAHTRNLLRNHII	HLA-DRB1*13:01	1
IQGTLQPHARYLIFPNP	HLA-DRB1*13:01	1
IQGTLQPHARYLIFPNPV	HLA-DRB1*13:01	1
EEVIEESRAERIKR	HLA-DRB1*13:01	1
NDGVLLAAERRNIHK	HLA-DRB1*13:01	1
EVEQLRKEVKLQRQQVS	HLA-DRB1*13:01	1
VGTLRVKLRYQKPEE	HLA-DRB1*13:01	1
EAILAIHKEAQRIA	HLA-DRB1*13:01	1
DPSPELLEFTSARYIRLR	HLA-DRB1*13:01	1
NPKVKAHGKKVLGAFS	HLA-DRB1*13:01	1
LGTPLHLLHRHRRR	HLA-DRB1*13:01	1
VVYGLRSKSKKFRRPD	HLA-DRB1*13:01	1
PKVKAHGKKVLGAF	HLA-DRB1*13:01	1
LGDVIEVHGKHEER	HLA-DRB1*13:01	1
YKGNLVAVKRVNRKRIE	HLA-DRB1*13:01	1
KIKGRVFSKLKQLK	HLA-DRB1*13:01	1
VGTLKAAKRRKIVTYPG	HLA-DRB1*13:01	1
DEIVNIARQMRHR	HLA-DRB1*13:01	1
DKAFITVKHRKQQVLE	HLA-DRB1*13:01	1
SGSRITAHLVHELRRR	HLA-DRB1*13:01	1
VLGDVIEVHGKHEERQDEH	HLA-DRB1*13:01	1
IEEIAAKYKHSVVK	HLA-DRB1*13:01	1
SGSRITAHLVHELRRRGG	HLA-DRB1*13:01	1
SDSSIRVQGRWKVR	HLA-DRB1*13:01	1
KIEEIAAKYKHSVVK	HLA-DRB1*13:01	1
AVHDLRLHRVHMVQT	HLA-DRB1*13:01	1
QFPVGRVHRLLRK	HLA-DRB1*13:01	1
HVGTLRVKLRYQKPEE	HLA-DRB1*13:01	1
RSRIEVLKRKVIEKV	HLA-DRB1*13:01	1
GERVKIQEKFKNGMLHGD	HLA-DRB1*13:01	1
LVNHFVEEFKRKHKKDISQ	HLA-DRB1*13:01	1
AKVFNLYPRKGRIA	HLA-DRB1*13:01	1
VKTIEAHSRMVIPG	HLA-DRB1*13:01	1
VKGKILAKRINVRIEHI	HLA-DRB1*13:01	1
PPRPRHVFNMLKKYVRAEQK	HLA-DRB1*13:01	1
EHGIRFFETSAKSS	HLA-DRB1*13:01	1
HVGTLRVKLRYQKPEEY	HLA-DRB1*13:01	1
FDEIVNIARQMRHR	HLA-DRB1*13:01	1
YDKIFSHLQHVKYKG	HLA-DRB1*13:01	1
IHEHMVITDRIENIDH	HLA-DRB1*13:01	1
ANTFISPQQRWRAKVQER	HLA-DRB1*13:01	1
AKEELINFKRKRVAAF	HLA-DRB1*13:01	1
DGVITVKRPLRFHNP	HLA-DRB1*13:01	1
NTFISPQQRWRAKVQ	HLA-DRB1*13:01	1
VGTLRVKLRYQKPEEY	HLA-DRB1*13:01	1
SGARIVGHLTHALKQGEY	HLA-DRB1*13:01	1
VIHPLNLHMKRFVKDLG	HLA-DRB1*13:01	1
ANTFISPQQRWRAKVQ	HLA-DRB1*13:01	1
VDKLNIMAAKRQQELKDVG	HLA-DRB1*13:01	1
NTFISPQQRWRAKVQE	HLA-DRB1*13:01	1
DDNIAAFKRIRLRPR	HLA-DRB1*13:01	1
VAASVLNPYVKRSIKVK	HLA-DRB1*13:01	1
AAKVFNLYPRKGRIAVG	HLA-DRB1*13:01	1
NANTFISPQQRWRAKVQE	HLA-DRB1*13:01	1
EEKALAIKERIGYPD	HLA-DRB1*13:01	1
VPGGVKTIEAHSRMVIPG	HLA-DRB1*13:01	1
DEYAIFLTKKFSRHHG	HLA-DRB1*13:01	1
KQMEERQRKLKERK	HLA-DRB1*13:01	1
PPRPRHVFNMLKKYVRAEQ	HLA-DRB1*13:01	1
FHPEVQWWASHQRMK	HLA-DRB1*13:01	1
GQDKIRPLWRHYFQNTQ	HLA-DRB1*13:01	1
SNLLVLHLSHNRISS	HLA-DRB1*13:01	1
YDEYAIFLTKKFSRHH	HLA-DRB1*13:01	1
LNKELLMTKQKLIDAE	HLA-DRB1*13:01	1
SDIYPKPKPPYYPQPE	HLA-DRB1*13:01	1
DIGLIKLKQKVSVNERV	HLA-DRB1*13:01	1
VSGSQIVDIDKRKYLVPS	HLA-DRB1*13:01	1
KPSEKIQVLKNLKRNYIVPI	HLA-DRB1*13:01	1
KKVFIEDVSREFVEE	HLA-DRB1*13:01	1
APELLFFAKRYK	HLA-DRB1*13:01	1
EDLRSRIEVLKRKVIEKVQ	HLA-DRB1*13:01	1
LQVLNTWYTKQYKPS	HLA-DRB1*13:01	1
SPRTIHLTMPQLVLQG	HLA-DRB1*13:01	1
VEPEAEKALDLINKRRRDGYL	HLA-DRB1*13:01	1
GGMLAAWFRMKYPH	HLA-DRB1*13:01	1
ISNLLVLHLSHNRISSVPA	HLA-DRB1*13:01	1
GGVEVDVFGKLGRSPPNVQ	HLA-DRB1*13:01	1
TIHIWKTNSLPL	HLA-DRB1*13:01	1
VYVVPWEKKIYPTVN	HLA-DRB1*13:01	1
TIHIWKTNSLPLRF	HLA-DRB1*13:01	1
LDPFTIKPLDRKLILDSARA	HLA-DRB1*13:01	1
VPPVVRWLNEQRYYG	HLA-DRB1*13:01	1
DTIHIWKTNSLPL	HLA-DRB1*13:01	1
LQQSGELLTRLKQIGALQ	HLA-DRB1*13:01	1
KKQLEMLARMKVTHYR	HLA-DRB1*13:01	1
EDQKIGIEIIKRTLKIPAMT	HLA-DRB1*13:01	1
LDPFTIKPLDRKLILDSA	HLA-DRB1*13:01	1
ILDVFQTVKSLRLQRP	HLA-DRB1*13:01	1
YAPELLFFAKRYKAAFTE	HLA-DRB1*13:01	1
SPDDVLEFLKVYEKHS	HLA-DRB1*13:01	1
ETIAIDWVGRNLY	HLA-DRB1*13:01	1
APYGNLLDFLRKSRVLE	HLA-DRB1*13:01	1
DTIHIWKTNSLPLRFW	HLA-DRB1*13:01	1
ILDVFQTVKSLRL	HLA-DRB1*13:01	1
LPGLIHVHRRKMFQAT	HLA-DRB1*13:01	1
SKRYLKYLTKKYLKKNNL	HLA-DRB1*13:01	1
IHAKRVTIMPKDIQLARRIRGERA	HLA-DRB1*13:01	1
LRVRLASHLRKLRKRLL	HLA-DRB1*13:01	1
AIHAKRVTIMPKDIQLARRIRGERA	HLA-DRB1*13:01	1
KEGRVLLHKSLKLYQV	HLA-DRB1*13:01	1
RPRHVFNMLKKYVRAEQ	HLA-DRB1*13:01	1
RPVPGHRSERAIRTQPKQLIVDDL	HLA-DRB1*13:01	1
KPLALYVFSHNHKLIKR	HLA-DRB1*13:01	1
WKEGRVLLHKSLKL	HLA-DRB1*13:01	1
RKYAFELKEKLLRG	HLA-DRB1*13:01	1
EYAIFLTKKFSRHHGP	HLA-DRB1*13:01	1
ALRPKIKYTYFVK	HLA-DRB1*13:01	1
ANKHQIKQAVKKLYDIDVA	HLA-DRB1*13:01	1
KNPIIEKYLRRQLTKPRP	HLA-DRB1*13:01	1
ASRIVFEKKLRIKSSF	HLA-DRB1*13:01	1
KKNNIKLYVRRVFIMD	HLA-DRB1*13:01	1
YRVKIHFKVNRDIVS	HLA-DRB1*13:01	1
SSKALKILRRVAVFNGK	HLA-DRB1*13:01	1
ISQVRSMKILKRFGGPA	HLA-DRB1*13:01	1
IKRLKSHPSIIIWSG	HLA-DRB1*13:01	1
IQYLEAVRRLKVEGHR	HLA-DRB1*13:01	1
AKIFNLYPRKGRIAVG	HLA-DRB1*13:01	1
AAKIFNLYPRKGRIAVG	HLA-DRB1*13:01	1
GPRELLKKFRQARSQVV	HLA-DRB1*13:01	1
KEHVIEALRRAKFKFPG	HLA-DRB1*13:01	1
EYRVKIHFKVNRDIV	HLA-DRB1*13:01	1
SPYQIHFTKTPKYFKP	HLA-DRB1*13:01	1
LDHIRALDRLQEVPHE	HLA-DRB1*13:01	1
NKNKINLKQQLKYAVQI	HLA-DRB1*13:01	1
LALIQEKTKNRYFPA	HLA-DRB1*13:01	1
YDEYAIFLTKKFSRHHG	HLA-DRB1*13:01	1
NPSYDKIFSHLQHVKYKGQE	HLA-DRB1*13:01	1
YDIILKNFEKLKKPR	HLA-DRB1*13:01	1
GGFVFALEKRGYVK	HLA-DRB1*13:01	1
LPELVEHAKNLRVNAGDQPG	HLA-DRB1*13:01	1
DEYAIFLTKKFSRH	HLA-DRB1*13:01	1
VVPWEKKIYPTVN	HLA-DRB1*13:01	1
LDESLQVAERLTRKY	HLA-DRB1*13:01	1
LKAMLVFAEHRYYG	HLA-DRB1*13:01	1
KIEFINRLSQTGL	HLA-DRB1*13:01	1
REQILAFSQKLYYDKE	HLA-DRB1*13:01	1
NYDEYAIFLTKKFSRHHGPT	HLA-DRB1*13:01	1
HYNYLILSKGKIIHFG	HLA-DRB1*13:01	1
IEKDIAAYIKKEFDK	HLA-DRB1*13:01	1
YVVPWEKKIYPT	HLA-DRB1*13:01	1
FGLLSKNNRFGRNPVVL	HLA-DRB1*13:01	1
IPTPVLIWNKVKRGHY	HLA-DRB1*13:01	1
IGDGGFVFALEKRGYVK	HLA-DRB1*13:01	1
VFEPTIVKVKSLKFATE	HLA-DRB1*13:01	1
VIPGGIDVHTRFQMPDQG	HLA-DRB1*13:01	1
ATGFININSLRLKE	HLA-DRB1*13:01	1
VTAQIALQPALKFNGGG	HLA-DRB1*13:01	1
EVLTITPFQRLYR	HLA-DRB1*13:01	1
VDFMISVARLIRQEER	HLA-DRB1*13:01	1
VPPVVRWLNEQRYYGGG	HLA-DRB1*13:01	1
DDVALKNFAKYFLHQSHE	HLA-DRB1*13:01	1
EVLASDLVVKVRAPMVNPTL	HLA-DRB1*13:01	1
DPDTLHIWKTNSLPL	HLA-DRB1*13:01	1
EVLTITPFQRLYRIG	HLA-DRB1*13:01	1
TIHIWKTNSLPLRFW	HLA-DRB1*13:01	1
LAGTFRAFLSSRLQDL	HLA-DRB1*13:01	1
HPDYSVVLLLRLAKTYE	HLA-DRB1*13:01	1
AYVDFMISVARLIR	HLA-DRB1*13:01	1
AKERLEAKHRERMSQ	HLA-DRB1*13:01	1
EIRHRNRMDRVKK	HLA-DRB1*13:01	1
KERLEAKHRERMSQ	HLA-DRB1*13:01	1
ATNIEVKQRNQRGSR	HLA-DRB1*13:01	1
GATNIEVKQRNQRGSR	HLA-DRB1*13:01	1
GATNIEVKQRNQRG	HLA-DRB1*13:01	1
LRPLVKPKIVKKRTK	HLA-DRB1*13:01	1
RDPALKRKARREAKVKF	HLA-DRB1*13:01	1
HKQVIYSVQRHRRTQVQ	HLA-DRB1*13:01	1
DVIEVHGKHEERQDEHG	HLA-DRB1*13:01	1
VDVEPKVKSKKREAV	HLA-DRB1*13:01	1
VAEKALQEYRKKHRE	HLA-DRB1*13:01	1
NKGRLLKAGRQVREPGQ	HLA-DRB1*13:01	1
NKGRLLKAGRQVREPGQD	HLA-DRB1*13:01	1
SDLEGHHRHTVYDGA	HLA-DRB1*13:01	1
GGVYLHTSAKKYQDR	HLA-DRB1*13:01	1
WNQQIKAKKKLMVSTK	HLA-DRB1*13:01	1
LGDVIEVHGKHEERQDEH	HLA-DRB1*13:01	1
LGDVIEVHGKHEERQ	HLA-DRB1*13:01	1
MNKGRLLKAGRQVREPGQD	HLA-DRB1*13:01	1
GPVIKVNSKQRYASN	HLA-DRB1*13:01	1
SGGITMAARMKRKVG	HLA-DRB1*13:01	1
GSNLRVHFKNTRETAQA	HLA-DRB1*13:01	1
EDAAEIRLVSKDGKSKG	HLA-DRB1*13:01	1
WYIYSHTRSPSKR	HLA-DRB1*13:01	1
VYGLRSKSKKFRRPDIQ	HLA-DRB1*13:01	1
IPTGATNIEVKQRNQRG	HLA-DRB1*13:01	1
GDSVVYGLRSKSKKFRRPD	HLA-DRB1*13:01	1
SGARIVGHLTHALKQ	HLA-DRB1*13:01	1
RTTIVIAHRLSTVR	HLA-DRB1*13:01	1
LVGTLKAAKRRKIVTYPG	HLA-DRB1*13:01	1
GGSGSRITAHLVHELRRRG	HLA-DRB1*13:01	1
GPLKPHTAYRISIR	HLA-DRB1*13:01	1
ISAQIRARLKNQVTQ	HLA-DRB1*13:01	1
VGDTVSYSKKRLRYDSY	HLA-DRB1*13:01	1
DALLAARPRRRYYPGQG	HLA-DRB1*13:01	1
LPALVMSKGHRIEE	HLA-DRB1*13:01	1
ADAVACAKRVVRDPQG	HLA-DRB1*13:01	1
ALQVVRARKQIVAGVN	HLA-DRB1*13:01	1
ETALHLAARYSRSDA	HLA-DRB1*13:01	1
DDIKKVVKQASEGPLK	HLA-DRB1*13:01	1
LVAEKVTVITKHNDDEQY	HLA-DRB1*13:01	1
SEYRVKIHFKVNRDI	HLA-DRB1*13:01	1
IGDDSAFTVLKKAGRRG	HLA-DRB1*13:01	1
EEKALAIKERIGYPDD	HLA-DRB1*13:01	1
YVGRLSARPKLKAFLA	HLA-DRB1*13:01	1
LGTVLRNLKLARKL	HLA-DRB1*13:01	1
SERAIRTQPKQLIVDDL	HLA-DRB1*13:01	1
SSEQVLKFRKLNFNGEG	HLA-DRB1*13:01	1
KTEDIITAIRHLRERG	HLA-DRB1*13:01	1
VILDHVKFPRYAE	HLA-DRB1*13:01	1
DLRSRIEVLKRKVIEKVQ	HLA-DRB1*13:01	1
LKENFIRFSKSLGLPENH	HLA-DRB1*13:01	1
NFEITIKARYFYNK	HLA-DRB1*13:01	1
DGGFVFALEKRGYVK	HLA-DRB1*13:01	1
LPADDILRVEKYLRRR	HLA-DRB1*13:01	1
DGSFLITLEKRGYVK	HLA-DRB1*13:01	1
IQVLKNLKRNYIVPI	HLA-DRB1*13:01	1
NSIIDVYHKYSLIKG	HLA-DRB1*13:01	1
YAPELLFFAKRYKA	HLA-DRB1*13:01	1
EVYVVPWEKKIYP	HLA-DRB1*13:01	1
IGIPTPVLIWNKVKR	HLA-DRB1*13:01	1
ELDESLQVAERLTRKYNEL	HLA-DRB1*13:01	1
AEVYVVPWEKKIYPTV	HLA-DRB1*13:01	1
ILDVFQTVKSLRLQ	HLA-DRB1*13:01	1
DPDTLHIWKTNSLPLRFW	HLA-DRB1*13:01	1
GGFRPSRVVVVAKTTRYE	HLA-DRB1*13:01	1
YGVVESFTVQRRVQPK	HLA-DRB1*13:01	1
IRVRLHPFHVIRIN	HLA-DRB1*13:01	1
TALGFLAHKRGLL	HLA-DRB1*13:01	1
SVVPFMKKTFYKRLL	HLA-DRB1*13:01	1
KTTMKIIPFNRLTIGEG	HLA-DRB1*13:01	1
SATALGFLAHKRGLLV	HLA-DRB1*13:01	1
YGVTLSMAYRLLKSK	HLA-DRB1*13:01	1
GQNPSLSSIRKLIRDGSIDL	HLA-DRB1*13:01	1
LAQDIRKFLSVLERQ	HLA-DRB1*13:01	1
GVTLSMAYRLLKSKLYL	HLA-DRB1*13:01	1
SQILKHLLKNLFKIF	HLA-DRB1*13:01	1
LVTPRVLQHKRRRIALK	HLA-DRB1*13:01	1
IRVRLHPFHVIRINK	HLA-DRB1*13:01	1
ISLAAVKRLQEQNA	HLA-DRB1*13:01	1
RDPQFQKLQQWYREHRSEL	HLA-DRB1*13:01	1
AKLALIQEKTKNRYFPAFE	HLA-DRB1*13:01	1
DTIKNLVKKYSQF	HLA-DRB1*13:01	1
GQNPSLSSIRKLIRDGSID	HLA-DRB1*13:01	1
YGVTLSMAYRLLKSKL	HLA-DRB1*13:01	1
DVNKFLDMLIKKLKSFDY	HLA-DRB1*13:01	1
IGLIKLKQKVSVNERVM	HLA-DRB1*13:01	1
ISLAAVKRLQEQN	HLA-DRB1*13:01	1
WISLAAVKRLQE	HLA-DRB1*13:01	1
SQILKHLLKNLFK	HLA-DRB1*13:01	1
ADSQIKLSIKRLVTTGVL	HLA-DRB1*13:01	1
WPSQEGQNPSLSSIRKLIRDGSID	HLA-DRB1*13:01	1
VQTRAILNYIASKYNL	HLA-DRB1*13:01	1
WPSQEGQNPSLSSIRKLIRDGSIDL	HLA-DRB1*13:01	1
ERKLEEQQRRHREHP	HLA-DRB1*13:01	1
RPVVVPHGKEKEAER	HLA-DRB1*13:01	1
AVMGNPKVKAHGKKVLG	HLA-DRB1*13:01	1
SGQITQVKSKHLKD	HLA-DRB1*13:01	1
EQLEIRHRNRMDRVKK	HLA-DRB1*13:01	1
DDQIHILKQHRRKE	HLA-DRB1*13:01	1
NEEKRITEAEKNER	HLA-DRB1*13:01	1
SGKIKHWNRFRDE	HLA-DRB1*13:01	1
GNFMDPSKRHQRKVPN	HLA-DRB1*13:01	1
AGNFMDPSKRHQRKVPN	HLA-DRB1*13:01	1
NEEKRITEAEKNERVQ	HLA-DRB1*13:01	1
DSSIRVQGRWKVRK	HLA-DRB1*13:01	1
KSTIVKQMRILHVNG	HLA-DRB1*13:01	1
LKDPVQIKIKHTRTQE	HLA-DRB1*13:01	1
ISVGKANKRLRYVDQ	HLA-DRB1*13:01	1
YEMLKEHERRRYLE	HLA-DRB1*13:01	1
ADAVACAKRVVRD	HLA-DRB1*13:01	1
NAKYAISVARKIGAR	HLA-DRB1*13:01	1
NQVVRDKITELRVQK	HLA-DRB1*13:01	1
DEDNNLLTEKQKLRVKKIHE	HLA-DRB1*13:01	1
DQIRPQDREELLR	HLA-DRB1*13:01	1
GPQLMEVTVYRRHGRAY	HLA-DRB1*13:01	1
NTELAAFTKNQKDPG	HLA-DRB1*13:01	1
SPGNIKDQPRPAFSA	HLA-DRB1*13:01	1
LTALRIKKTLQKISN	HLA-DRB1*13:01	1
GAIMKITTSKGIHFQ	HLA-DRB1*13:01	1
VEIAQVPKAHVDEFK	HLA-DRB1*13:01	1
SPPSVQFMNRLRKHLRA	HLA-DRB1*13:01	1
YLNLHAFVRRALHR	HLA-DRB1*13:01	1
LDLSLTVQGKQHVVS	HLA-DRB1*13:01	1
LGTEITVEDQLARG	HLA-DRB1*13:01	1
NEAIASFVKKYNTY	HLA-DRB1*13:01	1
LPLAVKYHLRFSYT	HLA-DRB1*13:01	1
NPNGIRVAPVPLYNS	HLA-DRB1*13:01	1
GPKPVVFLQHGLLA	HLA-DRB1*13:01	1
YKKNLMALKKFVMVKFL	HLA-DRB1*13:01	1
EADKIVSATSLLVDS	HLA-DRB1*13:01	1
ELKEMIETLARKLNEK	HLA-DRB1*13:01	1
LPTVQLHPSLPLPPRPP	HLA-DRB1*13:01	1
ADNGFLSHNFLTVAPG	HLA-DRB1*13:01	1
LPAPLDTINVHLRAGYI	HLA-DRB1*13:01	1
VEGLVEKIRFPMMLP	HLA-DRB1*13:01	1
SKVVRNRSREARKDRTPPP	HLA-DRB1*13:01	1
GAGLKYNSRHEKVNG	HLA-DRB1*13:01	1
EERKIQKHKTLPKMSG	HLA-DRB1*13:01	1
AKEQLEIRHRNRMDR	HLA-DRB1*13:01	1
SSGQITQVKSKHLKD	HLA-DRB1*13:01	1
EQLEIRHRNRMDRVKKE	HLA-DRB1*13:01	1
KDVKIKKKGKIYSLNEG	HLA-DRB1*13:01	1
IKIRILGEPKQKRK	HLA-DRB1*13:01	1
VGDVLQHARPIRRKDN	HLA-DRB1*13:01	1
NGKKVLHMDRNPYYGGE	HLA-DRB1*13:01	1
KGRVFSKLKQLKKLH	HLA-DRB1*13:01	1
QSELAAHQKKILHVDN	HLA-DRB1*13:01	1
ALQVVRARKQIVAG	HLA-DRB1*13:01	1
SHLRQYEKSIVNYK	HLA-DRB1*13:01	1
VNGKKVLHMDRNPYYGGES	HLA-DRB1*13:01	1
LNLHAYVRRALHRH	HLA-DRB1*13:01	1
TTSLTNFQKVQRQAAER	HLA-DRB1*13:01	1
YEMMKEHERREYLKTL	HLA-DRB1*13:01	1
RPPGGPIITVHPKEIRT	HLA-DRB1*13:01	1
DHSISPFMRKGMAG	HLA-DRB1*13:01	1
DDRGIVYSKSLDRHL	HLA-DRB1*13:01	1
SDSPPSVQFMNRLRKH	HLA-DRB1*13:01	1
YSGIVAHQKHLLPTSPP	HLA-DRB1*13:01	1
MHLLTLKQKYELRVD	HLA-DRB1*13:01	1
NMHLLTLKQKYELRVD	HLA-DRB1*13:01	1
NEAIASFVKKYNT	HLA-DRB1*13:01	1
GPQLMEVTVYRRHGRAYVP	HLA-DRB1*13:01	1
MRKMSMKIRPFFPQ	HLA-DRB1*13:01	1
SILNLCLISLDRYLLILSP	HLA-DRB1*13:01	1
TPPIDAHTRNLLRNHII	HLA-DRB1*13:01	1
ATPFLVVRHQLLK	HLA-DRB1*13:01	1
EEKALAIKERIGYPDDI	HLA-DRB1*13:01	1
DLSLTVQGKQHVVSVE	HLA-DRB1*13:01	1
DTINVHLRAGYI	HLA-DRB1*13:01	1
IVADHVASYGVNLYQ	HLA-DRB1*13:01	1
ISGPLTSANKITL	HLA-DRB1*13:01	1
VGNALEYVSRNIFKRP	HLA-DRB1*13:01	1
DQPIQIYEKIVSGKVR	HLA-DRB1*13:01	1
EPLPLAVKYHLRFSYT	HLA-DRB1*13:01	1
AELLAVIERLGRER	HLA-DRB1*13:01	1
LPRVFKLFRALGLR	HLA-DRB1*13:01	1
ISIFEERAHILYMSL	HLA-DRB1*13:01	1
EVPEVTVFSKSPVTLG	HLA-DRB1*13:01	1
LPTVQLHPSLPLPP	HLA-DRB1*13:01	1
INLIFAVTKNHYMLY	HLA-DRB1*13:01	1
LPDDILNFVKTHPL	HLA-DRB1*13:01	1
DNIIPFLRVFGHG	HLA-DRB1*13:01	1
TDTGFLQTLGHNLFG	HLA-DRB1*13:01	1
ERKLEEQQRRHREHPK	HLA-DRB1*13:01	1
KEQLEIRHRNRM	HLA-DRB1*13:01	1
AKEQLEIRHRNRM	HLA-DRB1*13:01	1
EAERKLEEQQRRHREHP	HLA-DRB1*13:01	1
LEVLSQKKMHRKHNQ	HLA-DRB1*13:01	1
SPPTSPHTWRKHSRHPSG	HLA-DRB1*13:01	1
EEEIVHHKKEIER	HLA-DRB1*13:01	1
ALHIYHQRRQPRVRSH	HLA-DRB1*13:01	1
VPDPVKEKEKEERKKQQ	HLA-DRB1*13:01	1
RNEEKRITEAEKNER	HLA-DRB1*13:01	1
IAEKIQQRNQYERKGEK	HLA-DRB1*13:01	1
YKGNLVAVKRVNRK	HLA-DRB1*13:01	1
NIIKAAPRKRVPDH	HLA-DRB1*13:01	1
RYLEVEPVSRQKKRN	HLA-DRB1*13:01	1
SGASLVLLGKKKKKEEEG	HLA-DRB1*13:01	1
VTVYRRHGRAYVP	HLA-DRB1*13:01	1
EDNNLLTEKQKLRVKK	HLA-DRB1*13:01	1
VHKILRQQQHLFG	HLA-DRB1*13:01	1
KNELVQKAKLAEQAE	HLA-DRB1*13:01	1
GNQVVRDKITELRVQK	HLA-DRB1*13:01	1
DNNLLTEKQKLRVKKI	HLA-DRB1*13:01	1
EVLKIMPVQKQTRAG	HLA-DRB1*13:01	1
VSIFGNRRLKRF	HLA-DRB1*13:01	1
DPAVIQHRPSRQYATL	HLA-DRB1*13:01	1
LGQIVSSKKLTRPL	HLA-DRB1*13:01	1
GGSLRYNVRYELARG	HLA-DRB1*13:01	1
VPVIVEKAPKARVPD	HLA-DRB1*13:01	1
NGKQISGFGKKFYYKATV	HLA-DRB1*13:01	1
DYLRFLQKRFRHH	HLA-DRB1*13:01	1
IDNSGRIITITKSLDREKQ	HLA-DRB1*13:01	1
KQDFVQHFSQIVR	HLA-DRB1*13:01	1
ENQIVFTHRINIPR	HLA-DRB1*13:01	1
ENEAIASFVKKYNT	HLA-DRB1*13:01	1
AALLNAIRKLHVGKV	HLA-DRB1*13:01	1
LQEEIAFLKKLHE	HLA-DRB1*13:01	1
EPLPLAVKYHLRFSYTR	HLA-DRB1*13:01	1
YGFIEGHVVIPRIHPN	HLA-DRB1*13:01	1
IQVLKNLKRNYIVPIL	HLA-DRB1*13:01	1
EPIKVATLSTLLFKPA	HLA-DRB1*13:01	1
RLLVVYPWTQRFFE	HLA-DRB1*13:01	1
VEGLVEKIRFPMMLPE	HLA-DRB1*13:01	1
LPVVIRVPKLIYF	HLA-DRB1*13:01	1
LPAPLDTINVHLRAGYIIPLQ	HLA-DRB1*13:01	1
LDYISLHRKGARSS	HLA-DRB1*13:01	1
APPPVVGAKRLAARAGK	HLA-DRB1*13:01	1
REIVNKHNELRRAVSPPA	HLA-DRB1*13:01	1
DPVQIKIKHTRTQEVHHPI	HLA-DRB1*13:01	1
GAFQGMKKLSYIR	HLA-DRB1*13:01	1
EAERAQSIAYHLKIEEQREK	HLA-DRB1*13:01	1
AQAILQQARLALRGPA	HLA-DRB1*13:01	1
ETTDLRIKEKLFLEAF	HLA-DRB1*13:01	1
SPEYVFSVSTFRELP	HLA-DRB1*13:01	1
AKPPAKVEAKPKKAAAKD	HLA-DRB1*13:01	1
LREVRGHLKKKRPE	HLA-DRB1*13:01	1
REIVNKHNELRRAVS	HLA-DRB1*13:01	1
APTTPIKQKARFKIRDAK	HLA-DRB1*13:01	1
LKDPVQIKIKHTRTQ	HLA-DRB1*13:01	1
KPRIVPYYRDPNKPYK	HLA-DRB1*13:01	1
METVAEKALQEYRKKHREE	HLA-DRB1*13:01	1
LTTLTNHNRYLIESG	HLA-DRB1*13:01	1
KDGTPPIDAHTRNLLRNHII	HLA-DRB1*13:01	1
RDELLAAIKKIPYKGGNT	HLA-DRB1*13:01	1
FTPLVKLERLYLSKNQ	HLA-DRB1*13:01	1
AFTPLVKLERLYLSKNQ	HLA-DRB1*13:01	1
REVRGHLKKKRPE	HLA-DRB1*13:01	1
NPKVKAHGKKVLGA	HLA-DRB1*13:01	1
NLREVRGHLKKKRPE	HLA-DRB1*13:01	1
LGTRLVPAERREKLK	HLA-DRB1*13:01	1
DSVVYGLRSKSKKFRRPD	HLA-DRB1*13:01	1
EFSLKTFKRKSEVER	HLA-DRB1*13:01	1
VQHIQLLQKNVRA	HLA-DRB1*13:01	1
VGHPGNLVIKQRFSGIDEHGH	HLA-DRB1*13:01	1
DIATIKIHPKKKLPVL	HLA-DRB1*13:01	1
VGDLIIVEKNQRVPA	HLA-DRB1*13:01	1
DELLAAIKKIPYKGGNT	HLA-DRB1*13:01	1
SGSLLFIGRLVRPK	HLA-DRB1*13:01	1
DEDLEELEVLERKPAAG	HLA-DRB1*13:01	1
VNDALGYVTRFYREAS	HLA-DRB1*13:01	1
LPNSLLAPLGRLRYLSLR	HLA-DRB1*13:01	1
NDEMAPIEVKTKKGKQ	HLA-DRB1*13:01	1
NAAKIIRHPQYDRKTL	HLA-DRB1*13:01	1
RSGYYKVLGKGKLPKQP	HLA-DRB1*13:01	1
GSLRYNVRYELARG	HLA-DRB1*13:01	1
VDAVIAELKKQSKPV	HLA-DRB1*13:01	1
AVRDMRQTVAVGVIKAVDKKAAGAG	HLA-DRB1*13:01	1
IVDVKANKHQIKQAVKKLYDID	HLA-DRB1*13:01	1
DLLEKNINIVRKRLNRP	HLA-DRB1*13:01	1
AVDAVIAELKKQSKPVT	HLA-DRB1*13:01	1
EVILIDPFHKAIRRNPDT	HLA-DRB1*13:01	1
ETKALADFIRNKLSSIK	HLA-DRB1*13:01	1
TGGVIAEILRGVRLHFHN	HLA-DRB1*13:01	1
IFGLGLTIFIMHIFKHAQPA	HLA-DRB1*13:01	1
KFIKKRVGTHIRAKRKR	HLA-DRB1*13:01	1
HQLLESRKRKRPI	HLA-DRB1*13:01	1
GKKEIKPFKRFLRKKS	HLA-DRB1*13:01	1
KVSKDKRALKFIKKRVGT	HLA-DRB1*13:01	1
NAAKIIRHPQYDRKTLN	HLA-DRB1*13:01	1
KSIDLKDKYKNIGAK	HLA-DRB1*13:01	1
GTEDYIHIRIQQRNGRKT	HLA-DRB1*13:01	1
NTTSAVTVKSAIRRLK	HLA-DRB1*13:01	1
VYRKKYVIYIERVQREK	HLA-DRB1*13:01	1
IHEIYTVGKRFKEA	HLA-DRB1*13:01	1
AIHAKRVTIMPKDIQLARRIRGER	HLA-DRB1*13:01	1
TFISPQQRWRAKVQ	HLA-DRB1*13:01	1
VDTIHVHKRWNALL	HLA-DRB1*13:01	1
EGNEQFINAAKIIRHPKYNRDTLDN	HLA-DRB1*13:01	1
AVDAVIAELKKQSKPV	HLA-DRB1*13:01	1
ELDESLQVAERLTRKYNE	HLA-DRB1*13:01	1
GPLVILDHVKFPRYA	HLA-DRB1*13:01	1
LLPHILPLLKELLFHH	HLA-DRB1*13:01	1
GRVIRGQRKGAGS	HLA-DRB1*13:01	1
SHKKKKIRTSPTFRRPK	HLA-DRB1*13:01	1
GVIKAVDKKAAGAGK	HLA-DRB1*13:01	1
EYSEIKIHKRETAET	HLA-DRB1*13:01	1
YEDIANRSRAEAES	HLA-DRB1*13:01	1
IGKKEIKPFKRFLRKKSKP	HLA-DRB1*13:01	1
GFVKVVKNKAYFKR	HLA-DRB1*13:01	1
LVNHFVEEFKRKHKKDISQN	HLA-DRB1*13:01	1
VTVKSAIRRLKELK	HLA-DRB1*13:01	1
KDGTPPIDAHTRNLLRNHI	HLA-DRB1*13:01	1
EVWRVKFTLAKIRKAAR	HLA-DRB1*13:01	1
EVWRVKFTLAKIRK	HLA-DRB1*13:01	1
KFEGFIQKVVRKLR	HLA-DRB1*13:01	1
SAINEVVTREYTINIHKRIHGVG	HLA-DRB1*13:01	1
ETKALADFIRNKLSS	HLA-DRB1*13:01	1
TNLVPYPRIHFP	HLA-DRB1*13:01	1
NEDQKIGIEIIKRTLKIPA	HLA-DRB1*13:01	1
WHQLENIGNFIKAITKYGVKPHD	HLA-DRB1*13:01	1
FPGKKLVLSSEKTVLTPA	HLA-DRB1*13:01	1
LVRDTQSGSLLFIGRLVRPKGDK	HLA-DRB1*13:01	1
LPVVVISNVSQLPSG	HLA-DRB1*13:01	1
GVIHYIDELLIP	HLA-DRB1*13:01	1
EKGDVAFVKHQTVPQ	HLA-DRB1*13:01	1
VDKGVFVLNKKNKL	HLA-DRB1*13:01	1
GFTLQFAKRLQVN	HLA-DRB1*13:01	1
VPSVYPLDRLEIE	HLA-DRB1*13:01	1
GVIHVVDKLLYPADTPV	HLA-DRB1*13:01	1
KGDVAFVKHQTVPQN	HLA-DRB1*13:01	1
VEKGDVAFVKHQTVPQ	HLA-DRB1*13:01	1
KNGILQVDKQKIVEG	HLA-DRB1*13:01	1
SGEVVLSRKVLLDG	HLA-DRB1*13:01	1
GVIHVVDKLLYPA	HLA-DRB1*13:01	1
GVIHVVDKLLYPADT	HLA-DRB1*13:01	1
KEGSEYRVKIHFKVNRDIVSG	HLA-DRB1*13:01	1
YGVVESFTVQRRV	HLA-DRB1*13:01	1
NYGVVESFTVQRRV	HLA-DRB1*13:01	1
LKKFIESLSRNKVLDYPA	HLA-DRB1*13:01	1
TPAEVGVLVGKDRSSFYVN	HLA-DRB1*13:01	1
GGVEVDVFGKLGRSPP	HLA-DRB1*13:01	1
DNIADAVACAKRVVRDPQG	HLA-DRB1*13:01	1
VNYIFFKGKWERPF	HLA-DRB1*13:01	1
SQIDQILIHQQIEL	HLA-DRB1*13:01	1
KFIESLSRNKVLDYPA	HLA-DRB1*13:01	1
DESLQVAERLTRKYNELL	HLA-DRB1*13:01	1
ADALLIIPKVLAQNS	HLA-DRB1*13:01	1
LLVVYPWTQRFFES	HLA-DRB1*13:01	1
NSIIDVYHKYSLIKGN	HLA-DRB1*13:01	1
IAKDFVVKVIDRLSRDELV	HLA-DRB1*13:01	1
RLLVVYPWTQRFFES	HLA-DRB1*13:01	1
VPSVPISTHGRLLGRSQA	HLA-DRB1*13:01	1
SPAAVISHERAQQQA	HLA-DRB1*13:01	1
ESFLVAKGIRLRNED	HLA-DRB1*13:01	1
SLSLKIMQYFSHFIRS	HLA-DRB1*13:01	1
APLVVEVHPARSIVPQ	HLA-DRB1*13:01	1
LKIMQYFSHFIR	HLA-DRB1*13:01	1
SLSLKIMQYFSHFIRSGN	HLA-DRB1*13:01	1
LSAKPPAKVEAKPKKAAAKD	HLA-DRB1*13:01	1
DELLAAIKKIPYKGGN	HLA-DRB1*13:01	1
DELLAAIKKIPYK	HLA-DRB1*13:01	1
SAKPPAKVEAKPKKAAAK	HLA-DRB1*13:01	1
QDVVSHSKKLTKKNKEQ	HLA-DRB1*13:01	1
VTPSPVKGKGKVGRPTAS	HLA-DRB1*13:01	1
DLSLTVQGKQHVVS	HLA-DRB1*13:01	1
EPIKKHEVPAKSD	HLA-DPB1*17:01	1
AKGKKVAPAPAVVKKQE	HLA-DPB1*17:01	1
FTRILKHGAKDKDD	HLA-DPB1*17:01	1
EDPKIKEIAAKHKK	HLA-DPB1*17:01	1
FERSKRKNPAAYENDK	HLA-DPB1*17:01	1
TQRKWEAAREAEQ	HLA-DPB1*17:01	1
HRLLRKGNYAERVG	HLA-DPB1*17:01	1
VHRLLRKGNYAERVG	HLA-DPB1*17:01	1
EPRKYIAAQGPRD	HLA-DPB1*17:01	1
ITQRKWEAAREAEQ	HLA-DPB1*17:01	1
EPRKYIAAQGPRDET	HLA-DPB1*17:01	1
KGRARQYTSPEEIDAQ	HLA-DPB1*17:01	1
AIGQKRSTVAQLVK	HLA-DPB1*17:01	1
KQDKIYFMAGSSRKEAE	HLA-DPB1*17:01	1
LKKARYNAQCQETIRVT	HLA-DPB1*17:01	1
TIEKFEKEAAEMGKG	HLA-DPB1*17:01	1
EVERLRRENQVLSVR	HLA-DPB1*17:01	1
RNPLKIFPSKRILRR	HLA-DPB1*17:01	1
ADTRRLITKPQNLNDA	HLA-DPB1*17:01	1
VEPKVTVYPARTQ	HLA-DPB1*17:01	1
EMRKLQATVQELQKR	HLA-DPB1*17:01	1
DPILRRHGLLPSSLKR	HLA-DPB1*17:01	1
RAFKAWAVARLSQR	HLA-DPB1*17:01	1
GGSRSFSTASAITPS	HLA-DPB1*17:01	1
ERNPLKIFPSKRILR	HLA-DPB1*17:01	1
TTSTRTYSLGSALRPS	HLA-DPB1*17:01	1
KNLKFVMLHNLEHSM	HLA-DPB1*17:01	1
TIEKFEKEAAEMGKGS	HLA-DPB1*17:01	1
EEMRKLQATVQELQKR	HLA-DPB1*17:01	1
NKERVVTVIAHEL	HLA-DPB1*17:01	1
EPLQARADEVAAAPEQ	HLA-DPB1*17:01	1
KIIRKEIPAKIIFED	HLA-DPB1*17:01	1
KNPKFMETVAEKALQ	HLA-DPB1*17:01	1
EKQDEFKRLAENSASSDDL	HLA-DPB1*17:01	1
AGKYVPAIAHLIH	HLA-DPB1*17:01	1
SGGSRSFSTASAITPSVS	HLA-DPB1*17:01	1
VAIGQKRSTVAQLVKRLT	HLA-DPB1*17:01	1
KTGKLVSLSAQNLV	HLA-DPB1*17:01	1
DLQKKLVPFATELHER	HLA-DPB1*17:01	1
EDLRSWTAADMAAQ	HLA-DPB1*17:01	1
EDLRSWTAADTAAQ	HLA-DPB1*17:01	1
AKDVKFGADARALMLQ	HLA-DPB1*17:01	1
VDDTQFVRFDSDAASQR	HLA-DPB1*17:01	1
KEVPNYKLITPAVVSERLK	HLA-DPB1*17:01	1
VRSKIAEYMNHLID	HLA-DPB1*17:01	1
YAGKYVPAIAHLIH	HLA-DPB1*17:01	1
LKTGKLVSLSAQNLVD	HLA-DPB1*17:01	1
ERAFKAWAVARLSQRFP	HLA-DPB1*17:01	1
NKERVVTVIAHELAHQW	HLA-DPB1*17:01	1
SYAGKYVPAIAHLIHS	HLA-DPB1*17:01	1
TPDIRRFDPIPAQYVR	HLA-DPB1*17:01	1
NEDLRSWTAADMAAQ	HLA-DPB1*17:01	1
TGKLVSLSAQNLV	HLA-DPB1*17:01	1
IFERIASEASRLAHYN	HLA-DPB1*17:01	1
ASLIIGWAAHHVFR	HLA-DPB1*17:01	1
APMYYRGAQAAIVVYD	HLA-DPB1*17:01	1
FATPFLVVRHQLLKT	HLA-DPB1*17:01	1
LIPKFLMANGQLVK	HLA-DPB1*17:01	1
APMYYRGAQAAIVVY	HLA-DPB1*17:01	1
IGARVYALPEDL	HLA-DPB1*17:01	1
AGKYVPAIAHLIHSL	HLA-DPB1*17:01	1
DFWSLRPESLHQ	HLA-DPB1*17:01	1
YAGKYVPAIAHLIHSLN	HLA-DPB1*17:01	1
VRSKIAEYMNHLIDIG	HLA-DPB1*17:01	1
EDLRSWTAADTAAQI	HLA-DPB1*17:01	1
KMRMATPLLMQALPM	HLA-DPB1*17:01	1
AEFAFSLYRQLAH	HLA-DPB1*17:01	1
VASLIIGWAAHHVFR	HLA-DPB1*17:01	1
DAYELKIANKLFG	HLA-DPB1*17:01	1
VSKMRMATPLLMQALP	HLA-DPB1*17:01	1
DIFERIAGEASRLAH	HLA-DPB1*17:01	1
NDHVLLFWKSLALKE	HLA-DPB1*17:01	1
YDEKMYDAAKLLYNNV	HLA-DPB1*17:01	1
DSGPRRYTIAALLSPYS	HLA-DPB1*17:01	1
LAFYWILKAGHMVPS	HLA-DPB1*17:01	1
DIFERIASEASRLAH	HLA-DPB1*17:01	1
DSFKAFAKALGVMDD	HLA-DPB1*17:01	1
VPLKRAFDLINYLGNE	HLA-DPB1*17:01	1
IGARVYALPEDLVEV	HLA-DPB1*17:01	1
MVWDFWSLRPESLHQ	HLA-DPB1*17:01	1
DIFERIAGEASRLAHY	HLA-DPB1*17:01	1
DNRFSMLVAAIQ	HLA-DPB1*17:01	1
ANVIRYFPTQALNF	HLA-DPB1*17:01	1
YDFGLRALKSVLVSAG	HLA-DPB1*17:01	1
VNDIFERIASEASRL	HLA-DPB1*17:01	1
EPIEQKFVSISDLLVPK	HLA-DPB1*17:01	1
DIFERIASEASRLAHYN	HLA-DPB1*17:01	1
DTRTYTWLGALPVLH	HLA-DPB1*17:01	1
LIPKFLMANGQLVKML	HLA-DPB1*17:01	1
GGASILATAANLLRHYPT	HLA-DPB1*17:01	1
VNDIFERIASEASRLA	HLA-DPB1*17:01	1
LPAPKWAELANLINN	HLA-DPB1*17:01	1
DIYNFFSPLNPVRVH	HLA-DPB1*17:01	1
INEYWVLTAAHVVEGN	HLA-DPB1*17:01	1
LEFRALEPQGLLL	HLA-DPB1*17:01	1
NGGFMTTAFQYIIDNK	HLA-DPB1*17:01	1
YRDPFLSLVPYPVT	HLA-DPB1*17:01	1
EPIEQKFVSISDLLVP	HLA-DPB1*17:01	1
VPDGFLSELTQQLAQ	HLA-DPB1*17:01	1
NGGFMTTAFQYIIDN	HLA-DPB1*17:01	1
TPAMYVAIQAVLSL	HLA-DPB1*17:01	1
GPNQQFIQQMVQALAG	HLA-DPB1*17:01	1
VPSGLFIPSMAIGAIA	HLA-DPB1*17:01	1
APFMANIPLLLYPQ	HLA-DPB1*17:01	1
KAKGKKVAPAPAVVKKQE	HLA-DPB1*17:01	1
SVTRKRYAHLSARPADE	HLA-DPB1*17:01	1
HRLLRKGNYAERVGAG	HLA-DPB1*17:01	1
ITQRKWEAAREA	HLA-DPB1*17:01	1
DDLKQKKKMAVSAKLYGSG	HLA-DPB1*17:01	1
VRAKLEEQAQQIR	HLA-DPB1*17:01	1
VERLRRENQVLSVR	HLA-DPB1*17:01	1
LTYRRRLSYNTASNKTRLS	HLA-DPB1*17:01	1
VAIGQKRSTVAQLVKR	HLA-DPB1*17:01	1
KQDEFKRLAENSASSDD	HLA-DPB1*17:01	1
IEKFEKEAAEMGKG	HLA-DPB1*17:01	1
IPPERKPKHWVPAEKMYYT	HLA-DPB1*17:01	1
GIVRTGTHGLLVKQED	HLA-DPB1*17:01	1
QTDRTGEMALHLAAR	HLA-DPB1*17:01	1
RGIFRVHQFEKIEQ	HLA-DPB1*17:01	1
NPKSREVQRAMKLLDAR	HLA-DPB1*17:01	1
RLDKLTVTSQNLQ	HLA-DPB1*17:01	1
QGRLDKLTVTSQNLQ	HLA-DPB1*17:01	1
GRLDKLTVTSQNLQ	HLA-DPB1*17:01	1
AIGQKRSTVAQLVKRLT	HLA-DPB1*17:01	1
IRVTSKALELVKQEG	HLA-DPB1*17:01	1
GPRSYTIAVASLGK	HLA-DPB1*17:01	1
KAISLEHAVHIIE	HLA-DPB1*17:01	1
GERAFKAWAVARLSQ	HLA-DPB1*17:01	1
REGQYARLISPPVHLPR	HLA-DPB1*17:01	1
ERAFKAWAVARLSQRFPK	HLA-DPB1*17:01	1
IFERIAGEASRLAH	HLA-DPB1*17:01	1
RSRQFAALVASKVFYH	HLA-DPB1*17:01	1
DLRSWTAADTAAQ	HLA-DPB1*17:01	1
TVDARVYSYALALKH	HLA-DPB1*17:01	1
APPVRHLIATQLLS	HLA-DPB1*17:01	1
DLRRFLTQPQVVAR	HLA-DPB1*17:01	1
LDPKIAVAAQNCYKVT	HLA-DPB1*17:01	1
GRLDKLTVTSQNLQLE	HLA-DPB1*17:01	1
KKLPLHLTLPQALPQ	HLA-DPB1*17:01	1
IFERIAGEASRLAHYN	HLA-DPB1*17:01	1
SNNKYAASSYLSLTPE	HLA-DPB1*17:01	1
NNKYAASSYLSLTPE	HLA-DPB1*17:01	1
KIGARVYALPEDLVEVNPK	HLA-DPB1*17:01	1
GSQQYRALTVPELTQ	HLA-DPB1*17:01	1
FLYQQQGRLDKLTVTSQNLQ	HLA-DPB1*17:01	1
VDIRKDLYANTVLSG	HLA-DPB1*17:01	1
NDRIFVSVTNEHLID	HLA-DPB1*17:01	1
DRIFVSVTNEHLID	HLA-DPB1*17:01	1
EVNKFQMAYSNLLRAN	HLA-DPB1*17:01	1
VPRLWPRAGAVAERLWSN	HLA-DPB1*17:01	1
GRLDKLTVTSQNLQLENL	HLA-DPB1*17:01	1
IGARVYALPEDLVEVNPK	HLA-DPB1*17:01	1
AAQIFGLSNHLVWSK	HLA-DPB1*17:01	1
DLRSWTAADTAAQIT	HLA-DPB1*17:01	1
FDLRRFLTQPQVVAR	HLA-DPB1*17:01	1
GPKLPWKLLHAALHL	HLA-DPB1*17:01	1
IPLSIIAFTNHRIFR	HLA-DPB1*17:01	1
IGARVYALPEDLVE	HLA-DPB1*17:01	1
NVNEIFMAIAKKLPK	HLA-DPB1*17:01	1
FDLRRFLTQPQVVARA	HLA-DPB1*17:01	1
LIPKFLMANGQLVKM	HLA-DPB1*17:01	1
IPVYRFVLPSKAFASP	HLA-DPB1*17:01	1
LANVIRYFPTQALN	HLA-DPB1*17:01	1
VGLRFGDQVLQINGE	HLA-DPB1*17:01	1
ANPRIGDVIQKLAPF	HLA-DPB1*17:01	1
AGGLKTSSIIIALTDG	HLA-DPB1*17:01	1
GDNRFSMLVAAIQ	HLA-DPB1*17:01	1
TTPSYVAFTDTERLIG	HLA-DPB1*17:01	1
EDLRSWTAADMAAQIT	HLA-DPB1*17:01	1
GGFMTTAFQYIIDNK	HLA-DPB1*17:01	1
DSFKAFAKALGVMD	HLA-DPB1*17:01	1
VPLKRAFDLINYLG	HLA-DPB1*17:01	1
APSNLRFLATTPNSLL	HLA-DPB1*17:01	1
DIFERIAGEASRLA	HLA-DPB1*17:01	1
VSRQVLIYLARELAAG	HLA-DPB1*17:01	1
TPAMYVAIQAVLS	HLA-DPB1*17:01	1
MRMATPLLMQALP	HLA-DPB1*17:01	1
ANVIRYFPTQALNFA	HLA-DPB1*17:01	1
LPDQSFLWNVFQRVDKDR	HLA-DPB1*17:01	1
IGTGATGATLYLLRL	HLA-DPB1*17:01	1
DIFERIASEASRLA	HLA-DPB1*17:01	1
GDNRFSMLVAAIQSAG	HLA-DPB1*17:01	1
DALTYLMLANHLVH	HLA-DPB1*17:01	1
EPRTLQYKLLEPVLLLG	HLA-DPB1*17:01	1
RDPFLSLVPYPVTT	HLA-DPB1*17:01	1
LTTKWFSTPLLLEAS	HLA-DPB1*17:01	1
VNVFKFIIPQIVKYSPD	HLA-DPB1*17:01	1
DEIFTSLTAARSLL	HLA-DPB1*17:01	1
YVLLAYLTAQPAPT	HLA-DPB1*17:01	1
FELFPSLSHNLLVD	HLA-DPB1*17:01	1
DNKTFLAMLNHVLNVD	HLA-DPB1*17:01	1
ENNDIIILTPQILVNN	HLA-DPB1*17:01	1
VPDGFLSELTQQLA	HLA-DPB1*17:01	1
GGFMTTAFQYIIDN	HLA-DPB1*17:01	1
VVAPFMANIPLLLYPQDGPR	HLA-DPB1*17:01	1
VPDGFLSELTQQLAQA	HLA-DPB1*17:01	1
AAVLEYLTAEILE	HLA-DPB1*17:01	1
GVPYFYLSPLQLSV	HLA-DPB1*17:01	1
AKKRKKKSYTTPKKNKHKRKKVKL	HLA-DPB1*17:01	1
RRKSRQGSLAMEELK	HLA-DPB1*17:01	1
VTRKRYAHLSARPADE	HLA-DPB1*17:01	1
HTAREMANAKEIART	HLA-DPB1*17:01	1
VHRLLRKGNYAERVGAG	HLA-DPB1*17:01	1
AIGQKRSTVAQLVKR	HLA-DPB1*17:01	1
TALKHYDKAKELDPT	HLA-DPB1*17:01	1
ELRARLLPHANEVSQK	HLA-DPB1*17:01	1
DTRRLITKPQNLNDA	HLA-DPB1*17:01	1
AKLRRELDESLQVAER	HLA-DPB1*17:01	1
SGGSRSFSTASAITPS	HLA-DPB1*17:01	1
ELRARLLPHANEVSQKIG	HLA-DPB1*17:01	1
YYLRVTTVASHTSD	HLA-DPB1*17:01	1
GRLDKLTVTSQNL	HLA-DPB1*17:01	1
GPRSYTIAVASLGKG	HLA-DPB1*17:01	1
KRRKIVTYPGELLL	HLA-DPB1*17:01	1
VPVRFGALTAEKLRS	HLA-DPB1*17:01	1
LATKINEKPQVIADY	HLA-DPB1*17:01	1
DNKYMHLKVFKSLPG	HLA-DPB1*17:01	1
RSKIAEYMNHLID	HLA-DPB1*17:01	1
VRIATTALAIYH	HLA-DPB1*17:01	1
VDARVYSYALALKH	HLA-DPB1*17:01	1
RAFKAWAVARLSQRFP	HLA-DPB1*17:01	1
RLDKLTVTSQNLQLE	HLA-DPB1*17:01	1
GGQRKRLAIALELVNNPP	HLA-DPB1*17:01	1
EAQFIYILGNRSKQ	HLA-DPB1*17:01	1
EKKYFAATQFEPLA	HLA-DPB1*17:01	1
EVPNYKLITPAVVSER	HLA-DPB1*17:01	1
EPRFISVGYVDDTQ	HLA-DPB1*17:01	1
DAYELKIANKLFGEK	HLA-DPB1*17:01	1
EDLRSWTAADTAAQIT	HLA-DPB1*17:01	1
KIGARVYALPEDLVEVN	HLA-DPB1*17:01	1
EGHFSALPSLPVGS	HLA-DPB1*17:01	1
IPAFWSLKTHPLWR	HLA-DPB1*17:01	1
VPTLQVLRPGLVVVH	HLA-DPB1*17:01	1
MAQLRFLSSRLALAD	HLA-DPB1*17:01	1
VASKNVIPALELVEPIK	HLA-DPB1*17:01	1
AGSYISALRVNKVIEINPY	HLA-DPB1*17:01	1
EDLRSWTAADTVAQI	HLA-DPB1*17:01	1
VGLRFGDQVLQIN	HLA-DPB1*17:01	1
NVERLSELVQAVSDPSSP	HLA-DPB1*17:01	1
VSRQVLIYLARELA	HLA-DPB1*17:01	1
LLYYRYMNPAIVAPD	HLA-DPB1*17:01	1
DHFSRASSIIDELFQDR	HLA-DPB1*17:01	1
DIFERIAGEASRL	HLA-DPB1*17:01	1
ISIDRYVAIVQAVSAH	HLA-DPB1*17:01	1
NDIFERIAGEASRLA	HLA-DPB1*17:01	1
NDIFERIAGEASRLAHYN	HLA-DPB1*17:01	1
LAEFAFSLYRQLAH	HLA-DPB1*17:01	1
DIFERIAGEASRLAHYN	HLA-DPB1*17:01	1
DPASFRAAIGLLARHL	HLA-DPB1*17:01	1
EEVMSLMSSLRVPS	HLA-DPB1*17:01	1
LAEFAFSLYRQLAHQS	HLA-DPB1*17:01	1
DNRFSMLVAAIQS	HLA-DPB1*17:01	1
APSNLRFLATTPNSLLV	HLA-DPB1*17:01	1
VNVFKFIIPQIVK	HLA-DPB1*17:01	1
IAAEKNSTIVFPLPI	HLA-DPB1*17:01	1
LAEFAFSLYRQLA	HLA-DPB1*17:01	1
LANVIRYFPTQALNF	HLA-DPB1*17:01	1
LANVIRYFPTQALNFA	HLA-DPB1*17:01	1
VNIFKVWVQAFKVEGGQ	HLA-DPB1*17:01	1
LPDQSFLWNVFQRVDKD	HLA-DPB1*17:01	1
DNRFSMLVAAIQSAG	HLA-DPB1*17:01	1
EDQLYYVKFLSLPE	HLA-DPB1*17:01	1
LPSEAVFANSTGMLVVA	HLA-DPB1*17:01	1
EDEIFTSLTAARSLLE	HLA-DPB1*17:01	1
TPAMYVAIQAVL	HLA-DPB1*17:01	1
GIFEALRPLETLPV	HLA-DPB1*17:01	1
NDIIILTPQILVN	HLA-DPB1*17:01	1
DDANVLVWHALLLPDQPP	HLA-DPB1*17:01	1
AVLEYLTAEILE	HLA-DPB1*17:01	1
DPFLSLVPYPVTTT	HLA-DPB1*17:01	1
SGVPYFYLSPLQL	HLA-DPB1*17:01	1
AKPKKAAKSAAKAVKPK	HLA-DPB1*17:01	1
SPSKSGSEAQTTKDVPN	HLA-DPB1*17:01	1
AERTRLVLKAKGIRHE	HLA-DPB1*17:01	1
YNKRSTITSREIQ	HLA-DPB1*17:01	1
FIRKASDVHEVRKV	HLA-DPB1*17:01	1
HATKTAKDALSSVQ	HLA-DPB1*17:01	1
LRMKLPKPPKPVSK	HLA-DPB1*17:01	1
YNKRSTITSREIQTA	HLA-DPB1*17:01	1
ELRVRLASHLRKLRKR	HLA-DPB1*17:01	1
GQPRQYNVGPSVSK	HLA-DPB1*17:01	1
WDGKESTITRKLKDGK	HLA-DPB1*17:01	1
NLRMKLPKPPKPVSKMR	HLA-DPB1*17:01	1
YVKDRVEKVGQVIR	HLA-DPB1*17:01	1
IHAKRVTIMPKDIQ	HLA-DPB1*17:01	1
IKYEKPGSPPREVVPRPR	HLA-DPB1*17:01	1
NLRMKLPKPPKPVS	HLA-DPB1*17:01	1
EIRRYQKSTELLIR	HLA-DPB1*17:01	1
GQRNLSGKVILRVTG	HLA-DPB1*17:01	1
LRMKLPKPPKPVS	HLA-DPB1*17:01	1
ASFIRKASDVHEVRKVLG	HLA-DPB1*17:01	1
TRGIFRVHQFEKIEQ	HLA-DPB1*17:01	1
ELHERLAKDSEKLKEEIG	HLA-DPB1*17:01	1
IVKPRLGTVMHRVIG	HLA-DPB1*17:01	1
ELGEKLSKDPNIVIAK	HLA-DPB1*17:01	1
RPGAKLWKKGEGLPNFD	HLA-DPB1*17:01	1
IHAKRVTIMPKDIQLA	HLA-DPB1*17:01	1
AIHAKRVTIMPKDIQLA	HLA-DPB1*17:01	1
GKIIRKEIPAKIIF	HLA-DPB1*17:01	1
GKIIRKEIPAKIIFE	HLA-DPB1*17:01	1
RAFKAWAVARLSQRFPK	HLA-DPB1*17:01	1
LPGNNRKVYELSNVQEDSQP	HLA-DPB1*17:01	1
ERAFKAWAVARLSQ	HLA-DPB1*17:01	1
DPKYREWHHFLVVNMK	HLA-DPB1*17:01	1
ELKARISASAEELRQRL	HLA-DPB1*17:01	1
EVQKAVNTAQGLFQ	HLA-DPB1*17:01	1
VGIKVDKGVVPLAG	HLA-DPB1*17:01	1
IADRMQKEITALAPS	HLA-DPB1*17:01	1
DGESRFYSLGHLSIQR	HLA-DPB1*17:01	1
YGTREAVIAQISSHV	HLA-DPB1*17:01	1
VVGIKVDKGVVPLA	HLA-DPB1*17:01	1
VVGIKVDKGVVPL	HLA-DPB1*17:01	1
VVGIKVDKGVVPLAGT	HLA-DPB1*17:01	1
GERAFKAWAVARLSQRFP	HLA-DPB1*17:01	1
VPRLWPRAGAVAERLWSNK	HLA-DPB1*17:01	1
KFGERAFKAWAVARLSQRFP	HLA-DPB1*17:01	1
IDTSRHYLPVKIIL	HLA-DPB1*17:01	1
SYSVYVYKVLKQVHPD	HLA-DPB1*17:01	1
GPRRYTIAALLSPYS	HLA-DPB1*17:01	1
DLRHTFMGVVSLGSPS	HLA-DPB1*17:01	1
DLRSWTAADTAAQITQ	HLA-DPB1*17:01	1
YVRSKIAEYMNHLIDIG	HLA-DPB1*17:01	1
NDSGPRRYTIAALLSPYS	HLA-DPB1*17:01	1
VIGDRVPKWVHVLIG	HLA-DPB1*17:01	1
EIYFIETKKFLLIGKS	HLA-DPB1*17:01	1
YPGIADRMQKEITALAPS	HLA-DPB1*17:01	1
VEIDTKSYWKALGISPFH	HLA-DPB1*17:01	1
YDLRHTFMGVVSLGSPS	HLA-DPB1*17:01	1
FDLRRFLTQPQVVA	HLA-DPB1*17:01	1
EIDTKSYWKALGISPF	HLA-DPB1*17:01	1
GTPMFVVKAYLPVNESFG	HLA-DPB1*17:01	1
IPSDLLDKEFLPILQ	HLA-DPB1*17:01	1
IVLTKSGRSAHQVAR	HLA-DPB1*17:01	1
KRKRSRKESYSVYVY	HLA-DPB1*17:01	1
HYNKRSTITSREIQTA	HLA-DPB1*17:01	1
KHATKTAKDALSSVQESQ	HLA-DPB1*17:01	1
AEERRKSHEAEVLKQLA	HLA-DPB1*17:01	1
MKELKAYKSELEEQ	HLA-DPB1*17:01	1
VPQIKEGKRVLIAAHG	HLA-DPB1*17:01	1
LHERLAKDSEKLKEEI	HLA-DPB1*17:01	1
SFIRKASDVHEVRKVL	HLA-DPB1*17:01	1
FYTRAASTARHLYLR	HLA-DPB1*17:01	1
EPIGRGTKVILHLKED	HLA-DPB1*17:01	1
GQPRQYNVGPSVSKYP	HLA-DPB1*17:01	1
LAQRISSNIQKITQ	HLA-DPB1*17:01	1
ERAFKAWAVARLSQR	HLA-DPB1*17:01	1
IHAKRVTIMPKDIQL	HLA-DPB1*17:01	1
LPSTRLATQPHLVQTQ	HLA-DPB1*17:01	1
SPHRMPLEFKTLNVLHNR	HLA-DPB1*17:01	1
GKIIRKEIPAKIIFEDD	HLA-DPB1*17:01	1
RAFKAWAVARLSQRF	HLA-DPB1*17:01	1
WVKEKVVALVHAVQ	HLA-DPB1*17:01	1
TLSRFFDKVQDLGRD	HLA-DPB1*17:01	1
AQERLATALQKLEEA	HLA-DPB1*17:01	1
GVVGIKVDKGVVPLAGTN	HLA-DPB1*17:01	1
GGFMARAFQYVKEN	HLA-DPB1*17:01	1
SQVIKDKLFNQINIS	HLA-DPB1*17:01	1
ESEKELALVKRLKPLF	HLA-DPB1*17:01	1
INDKVAKLPFVINDG	HLA-DPB1*17:01	1
YSIYVYKVLKQVHP	HLA-DPB1*17:01	1
LVDKFLEDVKKLYH	HLA-DPB1*17:01	1
EKLQKAFEIAKRIPII	HLA-DPB1*17:01	1
QQGRLDKLTVTSQNLQLENL	HLA-DPB1*17:01	1
EFAFSLYRQLAHQ	HLA-DPB1*17:01	1
VTQRVKMIMSLGLVL	HLA-DPB1*17:01	1
QIEYEYKLAQALHEM	HLA-DPB1*17:01	1
EIDTKSYWKALGISPFH	HLA-DPB1*17:01	1
FDLRRFLTQPQVVARAV	HLA-DPB1*17:01	1
GTPMFVVKAYLPVNES	HLA-DPB1*17:01	1
VASLIIGWAAHHVF	HLA-DPB1*17:01	1
DYVRSKIAEYMNHLIDIG	HLA-DPB1*17:01	1
TPEQRRSRQGNPVAPIK	HLA-DPB1*17:01	1
ELHERLAKDSEKLKE	HLA-DPB1*17:01	1
AEERRKSHEAEVLKQL	HLA-DPB1*17:01	1
ASFIRKASDVHEVR	HLA-DPB1*17:01	1
ASFIRKASDVHEVRKV	HLA-DPB1*17:01	1
VVNKAAVMVHQLSKK	HLA-DPB1*17:01	1
ENREKVNDQAKLIVG	HLA-DPB1*17:01	1
VPQIKEGKRVLIAAHGN	HLA-DPB1*17:01	1
EFEKAAEEVRHLKTKPS	HLA-DPB1*17:01	1
KELGEKLSKDPNIV	HLA-DPB1*17:01	1
IKEIRESTGAQVQVAG	HLA-DPB1*17:01	1
REPRVATVTRILRQ	HLA-DPB1*17:01	1
ASFIRKASDVHEVRKVL	HLA-DPB1*17:01	1
LAQRISSNIQKIT	HLA-DPB1*17:01	1
IPRKAFRGITDVKNLQ	HLA-DPB1*17:01	1
AFVRKFKVSYSLNGK	HLA-DPB1*17:01	1
EGFEKISKGANPVEIR	HLA-DPB1*17:01	1
IGQKRSTVAQLVKRLT	HLA-DPB1*17:01	1
NGKEYWLVKNSWGHN	HLA-DPB1*17:01	1
DTRGIFRVHQFEKIEQ	HLA-DPB1*17:01	1
SQKKYFGRSLELYREL	HLA-DPB1*17:01	1
HEYLKAFKVAYSLNGHE	HLA-DPB1*17:01	1
DNSKVTSEVNRLL	HLA-DPB1*17:01	1
ERAFKAWAVARLSQRF	HLA-DPB1*17:01	1
GGFMARAFQYVK	HLA-DPB1*17:01	1
VVGIKVDKGVVPLAG	HLA-DPB1*17:01	1
YSVYVYKVLKQVHPD	HLA-DPB1*17:01	1
YSVYVYKVLKQVHP	HLA-DPB1*17:01	1
GVVGIKVDKGVVPLAG	HLA-DPB1*17:01	1
IEVRWFLNGQEEK	HLA-DPB1*17:01	1
YSIYVYKVLKQVHPD	HLA-DPB1*17:01	1
GGFMARAFQYVKENG	HLA-DPB1*17:01	1
VPRLWPRAGAVAERLWS	HLA-DPB1*17:01	1
SYSVYVYKVLKQVHP	HLA-DPB1*17:01	1
SGPRRYTIAALLSPYS	HLA-DPB1*17:01	1
KRLRYVDQVLQLVYKDG	HLA-DPB1*17:01	1
FGERAFKAWAVARLSQRFP	HLA-DPB1*17:01	1
GASYILKLANRLYG	HLA-DPB1*17:01	1
IDTKSYWKALGISPFH	HLA-DPB1*17:01	1
WDGERLYQEARKIVGAM	HLA-DPB1*17:01	1
IDTKSYWKALGISPF	HLA-DPB1*17:01	1
FNVRIATTALAIYHVI	HLA-DPB1*17:01	1
EPRTLQYKLLEPVLLL	HLA-DPB1*17:01	1
VPYFYLSPLQLSVSN	HLA-DPB1*17:01	1
EKQDKIYFMAGSSRKEAE	HLA-DPB1*17:01	1
DKIYFMAGSSRKE	HLA-DPB1*17:01	1
HDEEWSVKTYQEVAQK	HLA-DPB1*17:01	1
ALPEFDGKRFQNVAKEGVK	HLA-DPB1*17:01	1
ALLVRYTKKVPQVSTPTL	HLA-DPB1*17:01	1
SYSIYVYKVLKQVHP	HLA-DPB1*17:01	1
SPRDITLKWFKNGNELSDFQ	HLA-DPB1*17:01	1
EDPKIKEIAAKHKKT	HLA-DPB1*17:01	1
RRRLSYNTASNKTRLS	HLA-DPB1*17:01	1
TYRRRLSYNTASNKTRLS	HLA-DPB1*17:01	1
SQGIFSSRTFHRAASSA	HLA-DPB1*17:01	1
KIRVTSKALELVKQEG	HLA-DPB1*17:01	1
GNYRIESVLSSSGK	HLA-DPB1*17:01	1
DEEWSVKTYQEVAQK	HLA-DPB1*17:01	1
ITLKWFKNGNELSDFQ	HLA-DPB1*17:01	1
GVPYFYLSPLQLSVSN	HLA-DPB1*17:01	1
QGIFSSRTFHRAASS	HLA-DPB1*17:01	1
TGNYRIESVLSSSGKR	HLA-DPB1*17:01	1
HAKRVTIMPKDIQLA	HLA-DPB1*17:01	1
ALLVRYTKKVPQVS	HLA-DPB1*17:01	1
NALLVRYTKKVPQVSTPT	HLA-DPB1*17:01	1
LLLQFTDKRFQPVHDLT	HLA-DPB1*17:01	1
GPPPSKVLPFPSQVVYN	HLA-DPB1*17:01	1
ESYSIYVYKVLKQVHPD	HLA-DPB1*17:01	1
VILKLDYSDFQIVK	HLA-DPB1*17:01	1
TSPVLLASLGVGLVTL	HLA-DPB1*17:01	1
PPRERRFEKPLEEKGEG	HLA-DPB1*17:01	1
NKTRVVSYRVPHNAAVQ	HLA-DPB1*17:01	1
AEKGVRTLTAAAVSGAQP	HLA-DPB1*17:01	1
YGTREAVIAQISSHVK	HLA-DPB1*17:01	1
LNGAYKAIPVAQDLN	HLA-DPB1*17:01	1
DVRKLYWLMKSSLNG	HLA-DPB1*17:01	1
VDRIILLFDAHKLDIS	HLA-DPB1*17:01	1
DARFYALSASFEP	HLA-DPB1*17:01	1
LPLRFWVNILKNPQ	HLA-DPB1*17:01	1
AQITQRKWEAAREAEQ	HLA-DPB1*17:01	1
ANLQRAYSLAKEQRLN	HLA-DPB1*17:01	1
SDYNIQKESTLHLVL	HLA-DPB1*17:01	1
DSGPRRYTIAALLSPY	HLA-DPB1*17:01	1
LNRLIQIAARKKRN	HLA-DPB1*17:01	1
VAKPKKAAKSAAKAVKP	HLA-DPB1*17:01	1
KNMARRGHSAQIAKPIRPG	HLA-DPB1*17:01	1
VKKVSKTVETAVK	HLA-DPB1*17:01	1
KENREAQMAAKLER	HLA-DPB1*17:01	1
EKFEKEAAEMGKG	HLA-DPB1*17:01	1
VHRLLRKGHYAERVG	HLA-DPB1*17:01	1
KQDKIYFMAGSSRK	HLA-DPB1*17:01	1
LHERLAKDSEKLKE	HLA-DPB1*17:01	1
EDPRIKAIAAKHNKT	HLA-DPB1*17:01	1
KQDKIYFMAGSSRKE	HLA-DPB1*17:01	1
ARLSAKMALRGKALR	HLA-DPB1*17:01	1
TVEKVGSSVKHLKPGDR	HLA-DPB1*17:01	1
IVLTKSGRSAHQVARYR	HLA-DPB1*17:01	1
TPAKKTVTPAKAVTTP	HLA-DPB1*17:01	1
ERARFVVEKAEQQK	HLA-DPB1*17:01	1
DHKPKSSTAAQEVKTLD	HLA-DPB1*17:01	1
TRVVHAAKAALAA	HLA-DPB1*17:01	1
AAEQQRKKMEKEAQRLM	HLA-DPB1*17:01	1
LSAKMALRGKALRTQ	HLA-DPB1*17:01	1
RERIKQQIALDRAE	HLA-DPB1*17:01	1
QDKIYFMAGSSRKE	HLA-DPB1*17:01	1
HATKTAKDALSSVQES	HLA-DPB1*17:01	1
IVLTKSGRSAHQVARYRP	HLA-DPB1*17:01	1
SAAKGYKYSYKVSEM	HLA-DPB1*17:01	1
LHKSYRSMTPAQADL	HLA-DPB1*17:01	1
KHKERIGHRYIEIFK	HLA-DPB1*17:01	1
KARISASAEELRQRL	HLA-DPB1*17:01	1
EIRRYQKSTELLIRK	HLA-DPB1*17:01	1
NVIKEKYGKDATNVGDE	HLA-DPB1*17:01	1
VIATRHSHESQDLRVID	HLA-DPB1*17:01	1
IKQIKMFKGPEKDIE	HLA-DPB1*17:01	1
TPSQLRNFKTPGKLK	HLA-DPB1*17:01	1
KHLKESHLPKLITPA	HLA-DPB1*17:01	1
ENRFVAVTSTNAAK	HLA-DPB1*17:01	1
GFEKISKGANPV	HLA-DPB1*17:01	1
SPVTGYRVTTTPKNGPG	HLA-DPB1*17:01	1
GQPRQYNVGPSVS	HLA-DPB1*17:01	1
EYIRQGKEATAVVDQ	HLA-DPB1*17:01	1
IIKYEKPGSPPREVVPRPRP	HLA-DPB1*17:01	1
SPLLVRVYKSGPRVR	HLA-DPB1*17:01	1
EPIGRGTKVILHLKE	HLA-DPB1*17:01	1
QPRQYNVGPSVSKYP	HLA-DPB1*17:01	1
VLERGVKLAELQQR	HLA-DPB1*17:01	1
SENRVEKDGLILT	HLA-DPB1*17:01	1
ELHERLAKDSEKLKEEI	HLA-DPB1*17:01	1
QRALHFAISEYNKA	HLA-DPB1*17:01	1
ITGYRITTTPTNGQ	HLA-DPB1*17:01	1
KETKALSLARALEE	HLA-DPB1*17:01	1
VPTNIIAAKAAEVRANK	HLA-DPB1*17:01	1
VQRALHFAISEYNKA	HLA-DPB1*17:01	1
GPPRAFAKVNSISPGSPA	HLA-DPB1*17:01	1
VPTNIIAAKAAEVR	HLA-DPB1*17:01	1
AIHAKRVTIMPKDIQL	HLA-DPB1*17:01	1
VDPERSSRLPWAVAGR	HLA-DPB1*17:01	1
VQQLRLEASIERIK	HLA-DPB1*17:01	1
SPNSKVNTLSKELHSEF	HLA-DPB1*17:01	1
SQVVRLYPGQRHLEL	HLA-DPB1*17:01	1
EVRAKLEEQAQQIRL	HLA-DPB1*17:01	1
TTYIFRLAAKNRAGL	HLA-DPB1*17:01	1
VPYGRIYFAGEHTAYPH	HLA-DPB1*17:01	1
GPQEKKVVVYLQKLDTA	HLA-DPB1*17:01	1
SPASSFHVLRSLPLSSK	HLA-DPB1*17:01	1
DQYYLRVTTVASHTSD	HLA-DPB1*17:01	1
IPPDQQRLIFAGKQLEDGR	HLA-DPB1*17:01	1
DNFRTQKLSFIIR	HLA-DPB1*17:01	1
ITAEIKRYESQLRDLER	HLA-DPB1*17:01	1
NGAYKAIPVAQDL	HLA-DPB1*17:01	1
GDIHAITAANNLVA	HLA-DPB1*17:01	1
STLQKEVHAAKSLAIIV	HLA-DPB1*17:01	1
GVPLYRHIADLAGNSE	HLA-DPB1*17:01	1
GDIHAITAANNLVAA	HLA-DPB1*17:01	1
RKIGARVYALPEDLVEVN	HLA-DPB1*17:01	1
ASTRSSFTVQDLKPF	HLA-DPB1*17:01	1
GVVGIKVDKGVVPLAGT	HLA-DPB1*17:01	1
GSQQYRALTVPELTQQ	HLA-DPB1*17:01	1
LNERLAKLSDGVAVL	HLA-DPB1*17:01	1
GDMLRAFHAALRNSPV	HLA-DPB1*17:01	1
FPPSMHFFQAKHLIE	HLA-DPB1*17:01	1
FKVKIDQTVEELRRSL	HLA-DPB1*17:01	1
MSSKVEELARSLRADI	HLA-DPB1*17:01	1
KNSSYFVEWIPNNVK	HLA-DPB1*17:01	1
IRSFKTILPAAAQDVY	HLA-DPB1*17:01	1
VPNYKLITPAVVSE	HLA-DPB1*17:01	1
DEFIKIFHGLKSTDV	HLA-DPB1*17:01	1
QGRLDKLTVTSQNLQLENL	HLA-DPB1*17:01	1
KTFLTVYWTPERVE	HLA-DPB1*17:01	1
MNLIRSVRTVMRVPL	HLA-DPB1*17:01	1
TPYRQWYESHYALPL	HLA-DPB1*17:01	1
DGKAINVFVSANRLI	HLA-DPB1*17:01	1
GQDLGVAFKISKEVLA	HLA-DPB1*17:01	1
VDKERFTTLVQDLANA	HLA-DPB1*17:01	1
VPTLQVLRPGLVVVHA	HLA-DPB1*17:01	1
GKNLIIYWKPLPIN	HLA-DPB1*17:01	1
SSSRFFLQGIQLN	HLA-DPB1*17:01	1
DPAQLAQRISSNIQKIT	HLA-DPB1*17:01	1
VTDEIVKEFMTPRKLSFD	HLA-DPB1*17:01	1
DVYRVMAVDALASSHPL	HLA-DPB1*17:01	1
NSSYFVEWIPNNVK	HLA-DPB1*17:01	1
SDGKNLIIYWKPLPINEAN	HLA-DPB1*17:01	1
SGKTLSYLLPAIVHIN	HLA-DPB1*17:01	1
NREKYLLPFLSLQ	HLA-DPB1*17:01	1
DPAFRASWIAQKLNLA	HLA-DPB1*17:01	1
AKTFLTVYWTPERVELA	HLA-DPB1*17:01	1
KTFLTVYWTPERVEL	HLA-DPB1*17:01	1
DDDNFSKLTAEELLN	HLA-DPB1*17:01	1
DGKNLIIYWKPLPINEAN	HLA-DPB1*17:01	1
VDMFRALVPALGHYS	HLA-DPB1*17:01	1
EAEMRNSILAQVLDQSA	HLA-DPB1*17:01	1
DSGPRRYTIAALLSPYSYSTT	HLA-DPB1*17:01	1
VAQLYKIVPNVLLEQ	HLA-DPB1*17:01	1
DIRGFVAAVVNGSAQG	HLA-DPB1*17:01	1
GPGTFTFQTAQGNDIF	HLA-DPB1*17:01	1
LKEYLMVIEIPVQ	HLA-DPB1*17:01	1
LSSDFWGEKPNLSYIIG	HLA-DPB1*17:01	1
APIGIRVMTIAPGLFG	HLA-DPB1*17:01	1
TFLTVYWTPERVEL	HLA-DPB1*17:01	1
IDAPSNLRFLATTPNSLLV	HLA-DPB1*17:01	1
VPSTFSWLDTVTVTQ	HLA-DPB1*17:01	1
APAELLAALPALATA	HLA-DPB1*17:01	1
IATIAVFYALPVVQ	HLA-DPB1*17:01	1
TKKEIKKVATPKKASKP	HLA-DPB1*17:01	1
AAEERRKSHEAEVLK	HLA-DPB1*17:01	1
AEERRKSHEAEVLKQ	HLA-DPB1*17:01	1
SKNMARRGHSAQIAKP	HLA-DPB1*17:01	1
LPSRSSKITHRIH	HLA-DPB1*17:01	1
IQGMRKEEPSNNVK	HLA-DPB1*17:01	1
KHATKTAKDALSSVQ	HLA-DPB1*17:01	1
APGYSYTAANKNKG	HLA-DPB1*17:01	1
RMKLPKPPKPVSKMR	HLA-DPB1*17:01	1
EKSRVAILKANLRK	HLA-DPB1*17:01	1
YDERSVHKVEPITKH	HLA-DPB1*17:01	1
SHWRLSHKGQQFGPR	HLA-DPB1*17:01	1
QPRTHYYAVAVVKKGGS	HLA-DPB1*17:01	1
STKYTSLASSANSSR	HLA-DPB1*17:01	1
NAQRAGYKAAIVHNVD	HLA-DPB1*17:01	1
ESSEKAYSEAHEISKE	HLA-DPB1*17:01	1
DDSKELQRFKAVSAKSK	HLA-DPB1*17:01	1
FKLKKMWKSPNGTIR	HLA-DPB1*17:01	1
EKQDKIYFMAGSSRKEA	HLA-DPB1*17:01	1
VPQIKAGKRVLIAAHGN	HLA-DPB1*17:01	1
APPKVLTKCQEEVSH	HLA-DPB1*17:01	1
LGNRVGEAAHALGNTG	HLA-DPB1*17:01	1
DTRVVHAAKAALAA	HLA-DPB1*17:01	1
RRGQPRQYNVGPSVSKYPL	HLA-DPB1*17:01	1
SPVTGYRVTTTPKNGPGP	HLA-DPB1*17:01	1
TRKTRIIDVVYNASN	HLA-DPB1*17:01	1
FKRELQPSEEVTWK	HLA-DPB1*17:01	1
RGQPRQYNVGPSVSKYPL	HLA-DPB1*17:01	1
SSGLLVYKDKLRINR	HLA-DPB1*17:01	1
KAFRVWESATPLR	HLA-DPB1*17:01	1
FKVKIDQTVEELRR	HLA-DPB1*17:01	1
TVLRIRGLVPPNASR	HLA-DPB1*17:01	1
SGRWVMLKNVHLAPG	HLA-DPB1*17:01	1
VTIMPKDIQLARRIR	HLA-DPB1*17:01	1
NSKQFVEIQALPSRG	HLA-DPB1*17:01	1
VVEKYLLEKSRLVSQE	HLA-DPB1*17:01	1
VQRALHFAISEYNKATE	HLA-DPB1*17:01	1
RVPRSGKPAELLKMFG	HLA-DPB1*17:01	1
DTQFVRFDSDAASQR	HLA-DPB1*17:01	1
LPRFKVEESYDLKD	HLA-DPB1*17:01	1
IRSFKTILPAAAQD	HLA-DPB1*17:01	1
LERTFIAIKPDGVQ	HLA-DPB1*17:01	1
EDQYYLRVTTVASHTSD	HLA-DPB1*17:01	1
SDYNIQKESTLHLVLR	HLA-DPB1*17:01	1
RLDKLTVTSQNLQLEN	HLA-DPB1*17:01	1
VPGMVKGLHEAHQLYGRLP	HLA-DPB1*17:01	1
SIDRFIAVVHPLR	HLA-DPB1*17:01	1
EPPLGDIKVSKLAGQLR	HLA-DPB1*17:01	1
IPPDQQRLIFAGKQLEDG	HLA-DPB1*17:01	1
MNKQISLLTSAVNHLK	HLA-DPB1*17:01	1
LDEIYSFSESLRK	HLA-DPB1*17:01	1
LPDKGKMNTVIAALSRDT	HLA-DPB1*17:01	1
VDDTQFVRFDSDAASQRME	HLA-DPB1*17:01	1
DGKAINVFVSANRLIH	HLA-DPB1*17:01	1
GPGIPGRFTKEAGTLAYY	HLA-DPB1*17:01	1
GQERYTIIIPENLKPQ	HLA-DPB1*17:01	1
LQTKEFQVLKSLGKL	HLA-DPB1*17:01	1
VNKFQMAYSNLLRA	HLA-DPB1*17:01	1
TSPFSYKNVLSLTNK	HLA-DPB1*17:01	1
RYDIRIYPTFLHLH	HLA-DPB1*17:01	1
RVIITNFPAAKSLDIQ	HLA-DPB1*17:01	1
DGESRFYSLGHLSIQ	HLA-DPB1*17:01	1
EVNRLLAELPASVHA	HLA-DPB1*17:01	1
PVVIKNKTWKFVEGLPIND	HLA-DPB1*17:01	1
KLRVFENIVAVLNK	HLA-DPB1*17:01	1
NDYHFRMVKSLLSNDL	HLA-DPB1*17:01	1
MPLEFKTLNVLHN	HLA-DPB1*17:01	1
IDRYTAIAYWVPR	HLA-DPB1*17:01	1
RNYQFDFLRPQHSLFN	HLA-DPB1*17:01	1
GIADRMQKEITALAPS	HLA-DPB1*17:01	1
APSNLRFLATTPNSL	HLA-DPB1*17:01	1
LQQAISKLEARLNVLE	HLA-DPB1*17:01	1
TDAYELKIANKLFG	HLA-DPB1*17:01	1
LEKGLLKALKVLDNY	HLA-DPB1*17:01	1
TNSTFVQALVEHVKEE	HLA-DPB1*17:01	1
GPGTFTFQTAQGNDI	HLA-DPB1*17:01	1
IDTKSYWKALGISP	HLA-DPB1*17:01	1
VPAIAHLIHSLNPV	HLA-DPB1*17:01	1
SNPEFSSIPAQISPE	HLA-DPB1*17:01	1
IDHLERLLAENNEII	HLA-DPB1*17:01	1
YSKDRIYTYVANIL	HLA-DPB1*17:01	1
IGARVYALPEDLV	HLA-DPB1*17:01	1
GPRRYTIAALLSPYSYS	HLA-DPB1*17:01	1
HEIDRYTAIAYWVP	HLA-DPB1*17:01	1
LDEIYSFSESLRKL	HLA-DPB1*17:01	1
HGPRFISIAGLTVLG	HLA-DPB1*17:01	1
LFQKILVPIQQVLK	HLA-DPB1*17:01	1
SNLRFLATTPNSLL	HLA-DPB1*17:01	1
DGLDEIYSFSESLRK	HLA-DPB1*17:01	1
GYVFKELKSFNLSPL	HLA-DPB1*17:01	1
DYYRYLAEVAAGDD	HLA-DPB1*17:01	1
DITLKWFKNGNELSDFQ	HLA-DPB1*17:01	1
LPSGIEFLDVRLNRLQ	HLA-DPB1*17:01	1
NVIRYFPTQALNFA	HLA-DPB1*17:01	1
GPAGHFASVYNPLAWT	HLA-DPB1*17:01	1
DGKNLIIYWKPLPINEA	HLA-DPB1*17:01	1
DITLKWFKNGNELSDF	HLA-DPB1*17:01	1
DTEKYFHLVLPTDEL	HLA-DPB1*17:01	1
SSSRFFLQGIQLNTI	HLA-DPB1*17:01	1
ISQIVSSITASLRFDG	HLA-DPB1*17:01	1
SPSVFSSLSSPIAAP	HLA-DPB1*17:01	1
VILKTFLRELPEPLLT	HLA-DPB1*17:01	1
DIRGFVAAVVNGSA	HLA-DPB1*17:01	1
VPEFISLPVGTVEN	HLA-DPB1*17:01	1
LPNYLVTLPARLNFPS	HLA-DPB1*17:01	1
EDEIFTSLTAARSLL	HLA-DPB1*17:01	1
IPPYFVALVPQEEE	HLA-DPB1*17:01	1
HPPELLFSASLPALGFS	HLA-DPB1*17:01	1
KEDLVFIFWAPESAPL	HLA-DPB1*17:01	1
TPDGYTPELPLPLII	HLA-DPB1*17:01	1
KPVKKQKTGETSRALSSS	HLA-DPB1*17:01	1
VLTKSGRSAHQVARY	HLA-DPB1*17:01	1
EDPRIKAIAAKHNKTT	HLA-DPB1*17:01	1
MQQKSQKKAELLDNEKP	HLA-DPB1*17:01	1
KHATKTAKDALSSVQE	HLA-DPB1*17:01	1
DQDSKEAKKPNIIN	HLA-DPB1*17:01	1
TVEKVGSSVKHLKPG	HLA-DPB1*17:01	1
ERRKSHEAEVLKQL	HLA-DPB1*17:01	1
IVLTKSGRSAHQVARY	HLA-DPB1*17:01	1
MKHATKTAKDALSSVQESQ	HLA-DPB1*17:01	1
VNGKFSTEFQRMK	HLA-DPB1*17:01	1
AIHAKRVTIMPKDIQ	HLA-DPB1*17:01	1
HATKTAKDALSSVQESQ	HLA-DPB1*17:01	1
ERQPRTHYYAVAVVK	HLA-DPB1*17:01	1
IRERVRQVVAHVRAQE	HLA-DPB1*17:01	1
GKKDIRAALAAERKF	HLA-DPB1*17:01	1
HTIRHYQHVLAVDPE	HLA-DPB1*17:01	1
DKIYFMAGSSRKEAE	HLA-DPB1*17:01	1
APFHTAREMANAKEIART	HLA-DPB1*17:01	1
QPRTHYYAVAVVKKGGSF	HLA-DPB1*17:01	1
EGFEKISKGANPV	HLA-DPB1*17:01	1
YQQQGRLDKLTVTSQN	HLA-DPB1*17:01	1
MAAIRRASAILRSQKP	HLA-DPB1*17:01	1
ATSRITAYKPPHSVI	HLA-DPB1*17:01	1
VQQLRLEAGLNRVK	HLA-DPB1*17:01	1
TRKTRIIDVVYNASNN	HLA-DPB1*17:01	1
NPLKIFPSKRILR	HLA-DPB1*17:01	1
GGPLRGSSGAQATFPQ	HLA-DPB1*17:01	1
ITGYRITTTPTNGQQ	HLA-DPB1*17:01	1
VQRALHFAISEYNKATK	HLA-DPB1*17:01	1
LKAKIDQNVEELKGRL	HLA-DPB1*17:01	1
ETFARAKTWVKELQR	HLA-DPB1*17:01	1
VQRALHFAISEYNKAT	HLA-DPB1*17:01	1
LPGPLVKKVSKTVETAVK	HLA-DPB1*17:01	1
IKEEIKAFLANRRIS	HLA-DPB1*17:01	1
GQPRQYNVGPSVSKYPL	HLA-DPB1*17:01	1
IADKWPALPRKLDS	HLA-DPB1*17:01	1
YNIQKESTLHLVLR	HLA-DPB1*17:01	1
AVYKALKMPYRILPR	HLA-DPB1*17:01	1
EPQLRLWKRLGSLR	HLA-DPB1*17:01	1
SSHNFQLESVNKLYQ	HLA-DPB1*17:01	1
VGIKVDKGVVPLA	HLA-DPB1*17:01	1
NKQISLLTSAVNHLK	HLA-DPB1*17:01	1
GEDQYYLRVTTVASHTSD	HLA-DPB1*17:01	1
FGKIIRKEIPAKIIF	HLA-DPB1*17:01	1
VEIKDVKLPVQLQR	HLA-DPB1*17:01	1
SSSKLLLAAKALSTDPA	HLA-DPB1*17:01	1
VPPVIRVYPESQAQEPG	HLA-DPB1*17:01	1
DLATKINEKPQVIADY	HLA-DPB1*17:01	1
YQQQGRLDKLTVTSQNLQLENLR	HLA-DPB1*17:01	1
VRIATTALAIYHV	HLA-DPB1*17:01	1
IEVRWFLNGQEEKA	HLA-DPB1*17:01	1
DNFRTQKLSFIIRTVG	HLA-DPB1*17:01	1
RQIEYEYKLAQALHEM	HLA-DPB1*17:01	1
VPNYKLITPAVVS	HLA-DPB1*17:01	1
HEIDRYTAIAYWVPR	HLA-DPB1*17:01	1
VNLYRSESLQQNLL	HLA-DPB1*17:01	1
EGQYARLISPPVHLP	HLA-DPB1*17:01	1
VDRIILLFDAHKLD	HLA-DPB1*17:01	1
YQQQGRLDKLTVTSQNLQLENLRM	HLA-DPB1*17:01	1
DYNIQKESTLHLVL	HLA-DPB1*17:01	1
GLDEIYSFSESLRK	HLA-DPB1*17:01	1
GQILWFRGLNRIQT	HLA-DPB1*17:01	1
EGHFSALPSLPVG	HLA-DPB1*17:01	1
EIDRYTAIAYWVPR	HLA-DPB1*17:01	1
EPTQQHFSVAQVFLNN	HLA-DPB1*17:01	1
APRTFTLLDPKASLL	HLA-DPB1*17:01	1
KNLIIYWKPLPIN	HLA-DPB1*17:01	1
LNYWYSLKAYYLAK	HLA-DPB1*17:01	1
ITLKWFKNGNELSDF	HLA-DPB1*17:01	1
LGTTYRIIANALSSEPA	HLA-DPB1*17:01	1
GPRRYTIAALLSPYSYST	HLA-DPB1*17:01	1
GPRRYTIAALLSPYSYSTT	HLA-DPB1*17:01	1
SSRFFLQGIQLNT	HLA-DPB1*17:01	1
SPDDKYIYVADILAHE	HLA-DPB1*17:01	1
AQWLRWDKNSLTLEAV	HLA-DPB1*17:01	1
KTFLTVYWTPERVELA	HLA-DPB1*17:01	1
SERLTLLAPLNSVFK	HLA-DPB1*17:01	1
LARILSLLAASGPT	HLA-DPB1*17:01	1
NLLYYRYMNPAIVAPD	HLA-DPB1*17:01	1
DGKNLIIYWKPLPIN	HLA-DPB1*17:01	1
LEESYDMESVLRNLG	HLA-DPB1*17:01	1
LYEFDIKVPLLVR	HLA-DPB1*17:01	1
EADIRGFVAAVVNGSAQGAQ	HLA-DPB1*17:01	1
VAQLYKIVPNVLLE	HLA-DPB1*17:01	1
IDAPSNLRFLATTPNSLL	HLA-DPB1*17:01	1
DGLDEIYSFSESLRKL	HLA-DPB1*17:01	1
VDIYTRLLPALASVPA	HLA-DPB1*17:01	1
IPPYFVALVPQEE	HLA-DPB1*17:01	1
DQDGYLLLKSVYVLT	HLA-DPB1*17:01	1
LAGFTLLMPAVSVG	HLA-DPB1*17:01	1
VREEFKELKARNTKKE	HLA-DRB1*16:01	1
KANVKIFKSQGAA	HLA-DRB1*16:01	1
GKPMIIYKGGTSREGGQT	HLA-DRB1*16:01	1
SKMSYLQMRNSQAHR	HLA-DRB1*16:01	1
EPRKYIAAQGPRDET	HLA-DRB1*16:01	1
GHRYIEVFKSHRTEM	HLA-DRB1*16:01	1
GGKPMIIYKGGTSREGGQ	HLA-DRB1*16:01	1
DHGKDGKIFVWKGKQANTEER	HLA-DRB1*16:01	1
KQDKIYFMAGSSRKEAE	HLA-DRB1*16:01	1
DHGKDGKIFVWKGKQANTE	HLA-DRB1*16:01	1
RRSLKERNPLKIFPSKRILRRH	HLA-DRB1*16:01	1
GSNSNRYERLKATQVSKGI	HLA-DRB1*16:01	1
NPLKIFPSKRILRRH	HLA-DRB1*16:01	1
LERTIHSYQGQIISHEK	HLA-DRB1*16:01	1
RNPLKIFPSKRILRR	HLA-DRB1*16:01	1
GNHQFAKYKSFKVADEA	HLA-DRB1*16:01	1
AEPNYHSLPSARTDEQ	HLA-DRB1*16:01	1
ERIAGEASRLAHYN	HLA-DRB1*16:01	1
KGNKYWKFNNQKLKVEPG	HLA-DRB1*16:01	1
DTGSYRAQISTKTSAKL	HLA-DRB1*16:01	1
NRSAIVKYNASSVTPE	HLA-DRB1*16:01	1
LGDKKNYRGFYNRPLSPD	HLA-DRB1*16:01	1
HPKEYGALSNMPVAKEES	HLA-DRB1*16:01	1
RAFKAWAVARLSQR	HLA-DRB1*16:01	1
DKEEILMLHNKLRG	HLA-DRB1*16:01	1
ERNPLKIFPSKRILR	HLA-DRB1*16:01	1
ENQFVAVTSTNAAK	HLA-DRB1*16:01	1
KVHVIFNYKGKNVL	HLA-DRB1*16:01	1
IPNRFYYQHNDRIQP	HLA-DRB1*16:01	1
ENSEFRAFSSFKNR	HLA-DRB1*16:01	1
KQIWRIEGSNKVPVD	HLA-DRB1*16:01	1
KNLKFVMLHNLEHSM	HLA-DRB1*16:01	1
LAQVSWIKNRVLKK	HLA-DRB1*16:01	1
EAGFRRLTPTEVKDY	HLA-DRB1*16:01	1
TQFVRFDSDAASPR	HLA-DRB1*16:01	1
NKILRILKSKGLAPD	HLA-DRB1*16:01	1
GQKQIWRIEGSNKVPVD	HLA-DRB1*16:01	1
DKVYVHLKNLASRPY	HLA-DRB1*16:01	1
AGKDDYVKALPGQLKP	HLA-DRB1*16:01	1
KNNDFKLELSRLAKEGDPK	HLA-DRB1*16:01	1
KNPKFMETVAEKALQ	HLA-DRB1*16:01	1
HLPRFKVEESYDLKDT	HLA-DRB1*16:01	1
DENQFVAVTSTNAAK	HLA-DRB1*16:01	1
VNQFRQLYSKVINDKH	HLA-DRB1*16:01	1
VPGPYQAATGPSSAPS	HLA-DRB1*16:01	1
AGKYVPAIAHLIH	HLA-DRB1*16:01	1
MREWFSETFQKVK	HLA-DRB1*16:01	1
DNAEFQMLGSEAAVRHR	HLA-DRB1*16:01	1
PNRFYYQHNDRIQPII	HLA-DRB1*16:01	1
ESLRYKLLGGLAVRRA	HLA-DRB1*16:01	1
AVYKALSDHHIYL	HLA-DRB1*16:01	1
AQGKYIAIASTTVE	HLA-DRB1*16:01	1
SGVWRYLHNAYAREE	HLA-DRB1*16:01	1
KNLKFVMLHNLEHSMG	HLA-DRB1*16:01	1
KTGKLVSLSAQNLV	HLA-DRB1*16:01	1
RRGQILWFRGLNRIQ	HLA-DRB1*16:01	1
KEVYFAERVTSLG	HLA-DRB1*16:01	1
RVEYHFLSPYVSPKE	HLA-DRB1*16:01	1
DHPTFNKITPNLAE	HLA-DRB1*16:01	1
VDDTQFVRFDSDAASQR	HLA-DRB1*16:01	1
EPGEPEFKYIGNMHGNE	HLA-DRB1*16:01	1
DVGEYRAVTELGRPD	HLA-DRB1*16:01	1
GPSWWASLPTHAAHRP	HLA-DRB1*16:01	1
TPPSAYGSVKAYTNFDAER	HLA-DRB1*16:01	1
NEQKLNRYPASSLVVV	HLA-DRB1*16:01	1
KEVPNYKLITPAVVSERLK	HLA-DRB1*16:01	1
HTGSWIGLRNLDLKG	HLA-DRB1*16:01	1
VRSKIAEYMNHLID	HLA-DRB1*16:01	1
SSHNFQLESVNKLYQD	HLA-DRB1*16:01	1
YAGKYVPAIAHLIH	HLA-DRB1*16:01	1
IPLPDEKSRVAILKANLRKSPV	HLA-DRB1*16:01	1
TEQFASMRDLYIKNG	HLA-DRB1*16:01	1
LKTGKLVSLSAQNLVD	HLA-DRB1*16:01	1
KKGNLVYIIDFGLAKK	HLA-DRB1*16:01	1
TPIQIEAAYHLGPH	HLA-DRB1*16:01	1
INRPIIVFRGEHGFIG	HLA-DRB1*16:01	1
ERAFKAWAVARLSQRFP	HLA-DRB1*16:01	1
KDDYVKALPGQLKPFE	HLA-DRB1*16:01	1
DPNGYVLLHPNLQPK	HLA-DRB1*16:01	1
AQGKYIAIVSTTVET	HLA-DRB1*16:01	1
GFPTIKIFGSNKNRPEDY	HLA-DRB1*16:01	1
ADDGKIVIFQSKPEIQYAPH	HLA-DRB1*16:01	1
DENQFVAVTSTNAAKV	HLA-DRB1*16:01	1
LGEYKFQNALLVR	HLA-DRB1*16:01	1
NKERVVTVIAHELAHQW	HLA-DRB1*16:01	1
GDFRKLMVALAKG	HLA-DRB1*16:01	1
NIETYLLEKSRAIRQ	HLA-DRB1*16:01	1
SYAGKYVPAIAHLIHS	HLA-DRB1*16:01	1
MNTFSVVPSPKVSDT	HLA-DRB1*16:01	1
TPDIRRFDPIPAQYVR	HLA-DRB1*16:01	1
NEDLRSWTAADMAAQ	HLA-DRB1*16:01	1
DVERDVFLYRAYLAQRK	HLA-DRB1*16:01	1
DSRHLNFLTSEQALA	HLA-DRB1*16:01	1
ALGRFERMLAAQGVDPG	HLA-DRB1*16:01	1
TGKLVSLSAQNLV	HLA-DRB1*16:01	1
DKKNIILEEGKEILVG	HLA-DRB1*16:01	1
EQLGEYKFQNALLVRYTK	HLA-DRB1*16:01	1
APPPYSSISAESAAY	HLA-DRB1*16:01	1
IFERIASEASRLAHYN	HLA-DRB1*16:01	1
TGSWIGLRNLDLK	HLA-DRB1*16:01	1
GKKGNLVYIIDFGLAKKY	HLA-DRB1*16:01	1
EQLGEYKFQNALLVR	HLA-DRB1*16:01	1
ASLIIGWAAHHVFR	HLA-DRB1*16:01	1
EGGYFHVLLAPGVHN	HLA-DRB1*16:01	1
VERDVFLYRAYLAQ	HLA-DRB1*16:01	1
IPLEIRFLHNPDAAQ	HLA-DRB1*16:01	1
APMYYRGAQAAIVVYD	HLA-DRB1*16:01	1
FATPFLVVRHQLLKT	HLA-DRB1*16:01	1
KGNLVYIIDFGLAKK	HLA-DRB1*16:01	1
LIPKFLMANGQLVK	HLA-DRB1*16:01	1
EKVFELMTSLHTKLE	HLA-DRB1*16:01	1
APMYYRGAQAAIVVY	HLA-DRB1*16:01	1
FQTLVMLETVPRSG	HLA-DRB1*16:01	1
FQTLVMLETVPRSGE	HLA-DRB1*16:01	1
SPEDEYELLMPHRIS	HLA-DRB1*16:01	1
AGKYVPAIAHLIHSL	HLA-DRB1*16:01	1
VNEIFMAIAKKLPK	HLA-DRB1*16:01	1
YAGKYVPAIAHLIHSLN	HLA-DRB1*16:01	1
VRSKIAEYMNHLIDIG	HLA-DRB1*16:01	1
AGKYVPAIAHLIHSLNP	HLA-DRB1*16:01	1
DPQTFYYAVAVVKKDSG	HLA-DRB1*16:01	1
DDYVKALPGQLKPF	HLA-DRB1*16:01	1
DVERDVFLYRAYLAQRKFG	HLA-DRB1*16:01	1
DPAPATTFAHLDATTVLSR	HLA-DRB1*16:01	1
SPERPFLAILGGAKVADKI	HLA-DRB1*16:01	1
VSNEIVRFPTDQLTPD	HLA-DRB1*16:01	1
VLPSYEEALSLPSKTPE	HLA-DRB1*16:01	1
GPSSDKALTFMKDHFLMDE	HLA-DRB1*16:01	1
VASLIIGWAAHHVFR	HLA-DRB1*16:01	1
TGDAYVILKTVQLRNGNL	HLA-DRB1*16:01	1
DGKDYIALNEDLRSW	HLA-DRB1*16:01	1
SKIAEYMNHLIDIG	HLA-DRB1*16:01	1
TPDIRRFDPIPAQYVRVYPE	HLA-DRB1*16:01	1
KISFKSLVASLAEPD	HLA-DRB1*16:01	1
GKSYSMIVNNLLKPI	HLA-DRB1*16:01	1
DIFERIAGEASRLAH	HLA-DRB1*16:01	1
NDHVLLFWKSLALKE	HLA-DRB1*16:01	1
RPRPTPVLVPLISPPVSP	HLA-DRB1*16:01	1
GKPQYMVLVPSLLHTE	HLA-DRB1*16:01	1
NLQKYIEIYVQKVNPS	HLA-DRB1*16:01	1
LLREYQELMNTKLALD	HLA-DRB1*16:01	1
ADLLDYIKALNRNSDR	HLA-DRB1*16:01	1
ANILLQIDNARLAAD	HLA-DRB1*16:01	1
YDGKDYIALNEDLRSWT	HLA-DRB1*16:01	1
KDIILPFRVIPLVR	HLA-DRB1*16:01	1
NPTVEVDLFTSKGLFR	HLA-DRB1*16:01	1
EDDAIYTYNGVVAYS	HLA-DRB1*16:01	1
NANILLQIDNARLAADD	HLA-DRB1*16:01	1
LNDHFVKLISWYDNE	HLA-DRB1*16:01	1
LAFYWILKAGHMVPS	HLA-DRB1*16:01	1
DENQFVAVTSTNAAKVF	HLA-DRB1*16:01	1
DIFERIASEASRLAH	HLA-DRB1*16:01	1
ESENFEAAVGKLAKTPLI	HLA-DRB1*16:01	1
APPSYGQLIAQGAIPP	HLA-DRB1*16:01	1
VNDIFERIAGEASRL	HLA-DRB1*16:01	1
KDMYSFLEDMGLK	HLA-DRB1*16:01	1
MVWDFWSLRPESLHQ	HLA-DRB1*16:01	1
DIFERIAGEASRLAHY	HLA-DRB1*16:01	1
IPISIVAYKQVPLSPYG	HLA-DRB1*16:01	1
ANVIRYFPTQALNF	HLA-DRB1*16:01	1
EGPAFNFLDAPAVRVT	HLA-DRB1*16:01	1
YDFGLRALKSVLVSAG	HLA-DRB1*16:01	1
IGIGVITIERAYPLT	HLA-DRB1*16:01	1
GPPGEAGYKAFSSLLASSAVSPE	HLA-DRB1*16:01	1
VNDIFERIASEASRL	HLA-DRB1*16:01	1
EPIEQKFVSISDLLVPK	HLA-DRB1*16:01	1
DGHVILQLNSIPSSDF	HLA-DRB1*16:01	1
GPPGEAGYKAFSSLLASSAV	HLA-DRB1*16:01	1
DIFERIASEASRLAHYN	HLA-DRB1*16:01	1
IRNAYAVLYDIILKN	HLA-DRB1*16:01	1
DTRTYTWLGALPVLH	HLA-DRB1*16:01	1
LIPKFLMANGQLVKML	HLA-DRB1*16:01	1
GIIKAFRNIPGITLLNVS	HLA-DRB1*16:01	1
GAFSVYSDFLLYKS	HLA-DRB1*16:01	1
VNDIFERIASEASRLA	HLA-DRB1*16:01	1
LPAPKWAELANLINN	HLA-DRB1*16:01	1
DIYNFFSPLNPVRVH	HLA-DRB1*16:01	1
VSRQVLIYLARELAAGY	HLA-DRB1*16:01	1
TDQLVLIFAGKILKDQ	HLA-DRB1*16:01	1
DIYQMALNQALKDLK	HLA-DRB1*16:01	1
INEYWVLTAAHVVEGN	HLA-DRB1*16:01	1
NPDNSFEILVDQSVVN	HLA-DRB1*16:01	1
EESYYISEVGAYLT	HLA-DRB1*16:01	1
SPEDIYQMALNQALKDLK	HLA-DRB1*16:01	1
DAIILIFANKQDLPD	HLA-DRB1*16:01	1
SPTAYGVIAAAAVLS	HLA-DRB1*16:01	1
LNSFINLPTALTN	HLA-DRB1*16:01	1
AVQAISMFNGQLL	HLA-DRB1*16:01	1
YRDPFLSLVPYPVT	HLA-DRB1*16:01	1
LINEYWVLTAAHVVEG	HLA-DRB1*16:01	1
[truncated: 640,916 more rows]
