# Supplementary material for: A Highly Effective System for Predicting MHC-II Epitopes With Immunogenicity
Source: Front Oncol. 2022 Jun 16;12:888556. doi: 10.3389/fonc.2022.888556 (PMC9246415; doi:10.3389/fonc.2022.888556)
Supplement: Supplementary file 6 [file DataSheet_3.zip]

Archive with 2 entries (2 files):
- supplementary table5.csv
- __MACOSX/._supplementary table5.csv
