# Supplementary material for: A Highly Effective System for Predicting MHC-II Epitopes With Immunogenicity
Source: Front Oncol. 2022 Jun 16;12:888556. doi: 10.3389/fonc.2022.888556 (PMC9246415; doi:10.3389/fonc.2022.888556)
Supplement: Supplementary file 6 [file DataSheet_3.zip › supplementary table5.csv]

	0	1	2	3	4	5	6	7	8	9	10	11	12	13	14	15	16	17	18	19	20	21	22	23	24	25	26	27	28	29	30	31	32	33	34	35	36	37	38	39	40	41	42	43	44	45	46	47	48
J	-0.41878209688107304	0.23462810898780773	-0.3264138993309549	-1.1244843876696489	-0.34075437362435707	0.5924223431732505	-0.04649818839576761	-1.1815078655621465	-0.810857735549843	0.030516453615902325	-0.35695783905856093	1.0014561018497858	0.14003416611586383	0.9399710785471883	-0.07230168177433109	-0.5672075553184682	-0.17356449075824557	0.25200845711728226	1.1726032087445737	-0.5358502859972459	-0.17528636911219328	0.7968997323472194	-0.01587508876589668	1.0595994181732031	-0.5247549436900095	0.4945196024938335	-0.3547421083901067	-0.20889757369461304	0.5626475700150407	-0.5833366186625689	0.5481590556584953	-0.3742617729770248	0.2685870380040133	0.2731304149809856	1.4276663916493575	-0.3988261969551387	0.4094769102809934	-0.0810618187416897	0.6080167060617233	0.7701297912984711	-0.9352555070164905	0.03096727540939165	0.3666286434812293	0.3546586329661787	-0.371320514768688	-0.7854911792465437	0.2526969975650884	0.13836182911382156	0.7698497935760602
A	0.25108061737959103	0.10555141830706823	-0.34000446037613946	0.1043825173601006	0.21455670680246644	-0.1387817374624199	-0.12911342706140896	0.25098011430911427	-0.8723807256144653	-0.2801583768242782	-0.2675389525273248	0.10940506784848249	-0.033127105433182084	-0.2517579213310086	0.0041651709625895265	-0.23836836298686323	-0.11220242439019869	0.18550299370219092	0.11717919004619574	-0.08477330178402004	-0.23114638691407013	-0.09503802261651818	0.30890304071295244	0.18475628404068595	0.046350403307145245	0.2783516090729275	-0.20251014378504975	0.07351916054009909	-0.22262546013396473	-0.15211408043752866	-0.2201574004948694	0.16504573440976994	-0.04532196266018357	-0.24366997570598686	-0.5208700816336963	-0.2327985810156689	-0.526671626340317	0.11134619871298908	0.03907646735895212	-0.37315877839020956	0.1559372094797008	0.2483965555872438	0.45331831558476204	-0.20123294177335974	-0.21475965767763114	0.2837719968550217	0.32038025642118756	0.1962131746653317	-0.07275048484680863
C	0.33428041513977175	-1.0122067341125507	0.41069838932090563	1.2995773678974645	1.258764195103144	0.32738419209881847	-2.425191669712769	1.0575624066740714	1.259883079327228	-1.5991912877672474	1.4391980662431059	0.5410563261453719	1.6444323008661395	1.0949418111796718	-0.6088230052793379	0.3177161700882078	1.7589500133138125	0.17579168268182532	0.3291493432706194	0.8814044464359557	-0.8567768690419038	1.650052196815102	-1.368214718462847	0.7921451940213025	1.952466243174495	1.4109785252821525	-2.358247408611618	1.888413461425635	-0.557021290430873	0.49307818886560056	-2.419858987231005	0.8559749003094369	-0.06555696945615237	-0.9623571435143146	3.2842550302443945	2.1224370847861715	-0.24886645349417133	-3.6044590341261165	-2.173830484079136	-1.7605092813644132	1.5078447869501614	-1.886605936275221	-0.9978521294599647	-2.4041593870413562	0.4132950477795971	-1.0385869739503697	-2.2716081679823112	-2.2435954818817256	1.1296355976343477
D	0.3077086717082043	4.269864447150449	-1.3977592708913442	-2.1725521152892364	1.2570930793993604	-0.23363365114618706	-1.0285840771931403	0.473048848609111	-0.310748252255464	0.23632881614601792	1.7674418996068793	-2.1026995086790454	-0.21376980259880138	1.0500178480281666	1.3951231645598305	4.351138445211972	0.9475725128448494	1.1240083179124802	-0.4381163966028163	-0.5639618673259468	-0.5886023158044524	-0.4827182631011709	0.20853236771799766	-0.7434214470792603	0.07960183342245167	0.35308914972973365	1.674445177406054	1.2081637902867342	0.3143683327396342	-0.06315932709620997	-0.050032211939515264	-2.342021511262807	1.2113038290908036	-0.2332698141031642	-1.437357012611142	-3.5065542070979574	-0.28658948037575444	0.9728639183861392	-0.7606182508113407	-0.8915201655144223	0.011780251701638192	-0.3513234818322077	0.6782734731708627	0.494888288335251	-0.42590245241597163	-0.9404189738447353	-0.8161801014793025	2.244098598114221	0.32316859946360416
E	0.03697576009773668	0.003899343162455902	-0.12361843960316632	-0.06440138668151625	-0.02948990396573981	-0.12750231651530855	0.13793174085398577	-0.04418219633114242	-0.22942719984660512	-0.08325569294443169	0.04932362114832627	-0.35467129259039043	0.14414569353009607	0.02420575079031317	0.21845957594418272	-0.06007260990673975	0.050002486393964096	-0.11188009423407223	-0.08336591750626073	0.13511423131233036	-0.019447928200035505	-0.07926142490518884	0.012374992269243709	0.0069711188325444606	-0.06137348613231829	-0.11873343974667926	0.13498890686309775	-0.011071276970019433	-0.14965473931092335	0.027055790631824863	0.03997566017517479	0.05083926493339242	0.1428780568340127	0.07309646871749934	-0.02374184143541225	-0.05144491126874138	0.1969891042730085	0.03607028088481568	-0.13831554411448724	0.05852753432013084	-0.2499669400971841	-0.060939751355201306	0.02144387607605957	0.10807323918861363	-0.0266538209381122	-0.04983014610725069	0.02937978959307629	0.20815798485566547	-0.2327918516938592
F	0.9384455970596689	0.773476726099979	-1.0196837362507487	0.2045794460829041	-0.31221359235318225	-0.8209486994850091	0.7539996559461658	0.546629127363231	-0.6778793101173671	-0.7292837917799203	2.316930227680859	-1.003442100294745	1.1541554519028643	0.016177967733635543	0.03966145246960882	0.07295276406668535	-1.2535091765581603	1.2801947887640515	-0.0029836094273368316	-0.5627294200189129	0.3469481101480892	-1.7692498317478338	0.8650300688426245	0.7007825143863246	0.5831419153004856	-1.8340761013675044	-1.3150059044147409	-1.6415355223849804	1.216979184498606	-1.2315338450928852	0.7330326638009991	-1.6016966500357661	-0.044371190690914324	1.1489519356348592	-0.7075320737098298	-0.2764484693034319	-1.2184336613479645	-0.7926045074730317	0.12545150396186508	-0.37141207640758794	-3.2456938224824348	-0.0043901243035615	0.46208895990390797	-0.6685826236686067	-0.7644931438058788	-1.6686796333263891	0.3223403654255363	0.3256589094864736	0.8809555231862752
G	-0.37360154781259036	-0.37465972713837314	0.4966382310076721	0.9841866249149145	-0.47417956442342984	1.23564070605344	-0.30426801364351075	2.0078529315404197	0.01943653984251908	-0.8183515860511975	-0.031918321173457276	-0.32605784204873434	-0.7120568163325941	-0.10338747376073563	0.5452640104462555	0.7636074937346714	-0.0573528731758329	-0.34817682503223085	-0.562671783301054	0.19489834045360815	0.13728379928848986	-0.8400439162700777	-0.8280821969176745	-0.5913664309692902	-0.3154559796718568	-0.46705912718979525	0.24313345130689457	0.6009650520931907	0.023228880960404152	-0.2596956140986877	0.34764325688764414	0.1854378647893764	0.1164579222447767	0.10284683322555996	-0.29644980520508946	0.19867476814213159	1.1709807598832256	0.574293072689664	0.11012321983404956	0.44628639653640284	0.2673741016521051	-0.5395579996689569	0.5474227043662462	0.9803019819152932	0.49034813890267487	1.283718486069083	0.11687843645840963	-0.26219506204136195	1.3171670737852454
H	1.1569267134372054	0.6954311244553603	-0.9691856441666715	2.6052908040789635	-0.46468290041872146	1.4990689221826978	-0.34252538519205505	-1.653656349991363	0.10161797251140346	-0.7549485990223975	0.8277329435620342	0.14108737761345574	-2.1614092524530264	-0.7553135595496698	0.051334224875801755	-0.2616156502598198	2.1560386890475427	-0.5909279594491407	0.7113577220397279	-0.8737488838232788	0.14618580215013321	-1.83599341011357	0.5847903164298498	-0.4954487269981984	-1.026904152740695	-1.2248115117829217	-1.0318633217463606	-0.2952853629622698	-0.9089156975095619	-0.20155578582834396	-2.2611427387108964	0.06418220609662087	0.8520913231270011	0.6550246439153597	1.0777078011909964	0.49234460015291637	1.182645985804205	-0.15804563235509372	1.7501347059095491	-0.7625211913584985	0.969558462339621	0.5938700858714632	1.3037518269900092	-0.9846583777074407	-0.7173672813089275	-0.3938352636795241	-0.6069638199639807	-0.9923085413154358	0.18413067052807477
I	0.367977482659758	-0.06140872731416473	0.23676272675943605	0.4945338123727542	0.35944060333231653	0.6440909587894758	1.2993809698127685	1.2285797376776246	-0.5673796374567328	0.05692962681164445	-0.6674335790547787	-1.3138831328041944	0.010883102207580838	0.22091089864734254	-0.26549481598906216	-0.6468242902567333	1.1108237516768418	-0.40845644639483286	-1.643001568413893	-0.6286938915737913	0.43679624856747795	-1.680606999388774	0.6286350698637417	-0.6945898662033929	-0.3647064848202716	-0.921993636203297	0.5807506308396561	-0.3969326217120836	-0.07963143773566461	-1.3341110916591261	-2.0102782552448266	-0.028989151513608053	0.889618318974604	-0.5283101564980378	1.3529016596924994	1.6024903233563583	0.3819473754897842	-0.39444485987621175	0.04322770958127643	-1.0740253576126277	-0.06379631384727007	1.3660946602405173	0.4525405468757871	0.49883327327102855	1.2073722485501812	0.19834306811650473	0.3642371995774238	1.7331723434514021	0.16441485065319633
K	-1.1182857297429027	-1.5014286908613457	-0.9936782688977414	1.59059209380616	1.7124350759121563	0.74608681627661	-0.7865764433952164	-0.26016145935357393	-1.6163800668242991	1.6258598389001917	0.14039310435043612	-1.9713289115171417	-0.7978765513621101	-1.8711895701144858	-0.8482293394492736	-0.2636986481946878	0.29665490663298427	1.2499411495369974	0.1459551842565762	-1.4537576257475076	-2.109981417956837	-1.8640340008563108	0.24454246059345422	0.11797475475739753	-0.7088427390127163	1.82716921571998	2.4680477502790477	2.0834895695287097	-0.9261178621553718	0.04319011826048575	0.340144139910413	1.1757254012221916	1.5806216604026597	-1.3533593121976721	-1.550617033404281	-0.07062263456996751	0.822532210258945	-1.764520058926876	-2.9914056832403655	-1.1209075589923654	0.6214650364367108	-2.755548643846669	0.6316935383890989	0.30337336345627464	1.0829531111565782	-1.74391157789524	0.013725638543600092	0.8316617393283824	0.7720448624653988
L	-0.39886906690553636	0.9792223727148326	-0.0596505751799717	-0.6736935499495668	0.6748900011471002	-0.08523211655631042	-0.8483989008811966	0.6155600464725058	-0.25873853123721474	-0.8945346986664435	-0.6855632341327546	-0.4329236207269288	0.47393979977999273	-0.513441758181033	-0.14849528652229949	-0.24584659259251404	0.15264994626236403	-0.4073643848360026	-0.054302212200748455	0.5521022221619889	-0.25365655309696916	0.4908446565995825	0.5638543927983322	-0.24404767462447105	0.14635409788353274	-0.40076985227326545	0.18599907976126254	-0.021474570613312288	0.3110806882033698	-0.05326881644733929	-0.12454268662546675	0.5926502661868336	0.4097171083622848	-0.49126310163113857	-0.16887960286215384	-0.35786640853636037	-0.16382279782526984	-0.6065306951098492	-0.3262844565874329	0.011505991025436235	0.527431636814845	-0.39674448668961654	0.6870252526576478	-0.3985963736748188	0.03588013689780019	-0.4001118977175377	0.3954151256720881	0.6655929588553879	0.2926507165704276
M	-0.6225597399950997	0.674187328644103	0.2937860860771869	0.5968257091027654	1.2464686766957023	-0.026886781119527775	-0.5796207300145599	0.7878318856776255	0.25563166340007637	-0.018788089497476526	-0.5401394979993243	-0.859504998124452	1.8571850659883065	-0.6648430635059331	0.4868943795915339	-0.47506130435144134	-0.03264124208611786	-0.2982184956513065	-0.6059151620833024	0.48214497798003403	0.034498930071979225	0.6812338113559069	1.112354007112762	-0.37367234425709434	0.3213740300518145	0.16824471978146652	-0.1461097528249924	0.8267099803335874	-0.5637901137637004	0.31820135729121457	0.08244170308306537	-0.09012166335050094	0.6354839495941681	-0.8773036489805195	0.5643717880798194	0.7751824143873804	0.6583535736465578	0.11626204622033419	-0.33225703954757213	-0.24930972443464083	-0.6164885202150142	0.0895663032045121	0.38685076958221115	0.010810610381213899	0.7877840308500974	0.7716878028590688	0.30546341795547205	-0.5272998239533768	0.17490187585880532
N	-0.8150410609616939	0.7951127769337905	-0.24027667009371967	0.0007328913569790959	-0.5688098113706666	0.26801270147648143	-0.12286044267498986	-0.9016476700463388	0.6289415575466205	-0.9155719994938626	0.2535896824066753	0.14464457717710968	0.10220070073829518	0.11705418225345092	0.585344891664871	0.035432693932478186	0.5723107658842199	0.4336505502251175	-0.15989801449522748	-0.5346327105834547	-0.22523213961654406	0.45640581580760703	0.014493744109560317	0.37528540165504354	-0.21868017519808902	-0.6387740783642661	-1.0041618995852575	-0.481705055146274	-0.5772881534299554	-0.0991856310417394	0.7232101610109506	0.09765495359877707	-0.7798334601846161	-0.08364695480873388	0.5217404316608193	-0.16957877037339072	0.16951811118483784	0.09332555001339059	0.06845952549113617	-0.9118721510234041	0.15539547461199044	0.0578801420009464	-0.04598750143934681	-0.0736152027382642	-0.3155698185243156	-0.26457305015031735	0.4485023377954888	-0.020931715988701406	0.18451895628048592
P	-0.3564782937517012	0.7194381715143051	0.010732141094367447	0.3793435362778195	-0.38734855139324903	-0.13185994680179522	0.2917989419502256	-0.3437905401124883	0.27734155994800447	0.18247327547362033	0.14009082055699104	-0.37251651975236155	0.3793923266837074	-0.3379281942927723	0.13293210595750934	0.11810873559899884	0.16257169763804113	-0.21805651663162037	-0.8560970107164145	-0.1320727684473591	0.09328939091007862	0.35719749124362316	-0.3513631415665409	-0.2576651494947582	-0.15682745182790347	-0.08411184569819972	0.4000691232402488	0.18204054586454121	-0.40649564856761566	-0.29068687207387583	0.06019302588377684	-0.3404037841989641	-0.16631199081042397	-0.16206440411414721	0.00744372211391477	-0.006265162035090958	0.38824225504667875	0.553805951348083	0.19044008531118206	0.3426840244058861	0.009771173510177944	0.3533549837965665	-0.390600712609637	-0.005384294198782188	-0.6553056751029164	-1.0257295862306173	0.47412748377022873	0.03936808026904393	0.018414171117761738
Q	0.21245429686418482	-0.5191093270315893	-0.7908729039890284	0.21264448984501486	0.42339037239074045	0.6511247746612928	-0.45414867225939887	-0.07557481574133733	-0.22892704652007648	0.1741552944694448	0.2085244220861232	0.9430660828581364	0.13863951899188698	0.8604536568923303	0.4902359167472909	-0.48323881279616787	-0.14259462107578622	-0.16828174242640848	0.560172721254958	-1.3245615575772394	0.7949098252773992	-0.5087450198988233	0.24208010234628055	1.0678344839350926	0.3047170577574298	0.40320559268567174	-0.07052063774284015	1.2221771558803742	-0.2241866223674275	0.6453229889043949	-1.6303011413964663	0.07909562683427765	0.28109959704891396	0.874895995272218	0.6871713750051548	1.1186805817568253	-0.7475545054380567	-0.42671328245127255	-0.6779686624749652	0.8552600270660712	-0.5239514247201998	0.5942436610294706	1.054308928460706	0.003192016555252891	0.0972955435544954	-0.46601475064511677	0.8504757414667016	-0.43432544397747713	0.394461768463052
R	-0.6161648471754896	0.45979545190294746	0.34059758762922376	-0.4127237799198478	-0.34496870603125523	0.32023393906741054	-0.018252269214107438	0.0880595605247793	-0.6823654520121529	0.197879507922752	0.1355833307537204	0.41610004313189775	-0.25244709303168883	-0.1585138729950172	0.8013318637429998	0.35328351553975457	0.06255974412716638	-0.07156358848394673	-0.3922671539140101	0.43106476938246235	0.3716321943232532	0.052027915020877696	-0.7126017319627956	-0.02148614089292956	0.3226724291293627	0.3851552464474164	-0.5072892007032127	-0.7138144177048921	-0.3369075709227838	0.31801022531687023	-0.4642846545328592	0.11906102438944074	-0.648790736730191	-0.3127396009169967	-0.6808950439945909	0.10280445120823764	-0.005099736078235766	0.1486696217956876	0.20997656922286004	0.21284284854190927	-0.032304913276051624	-0.2495911584206693	-0.3708501943861217	-0.05565241175043912	-0.062306778515947736	0.5098434010013203	0.2722306663150873	-0.4940019730525812	-0.2261420114483331
S	0.661861787615257	-0.1221172729664446	-0.3827803383897713	1.0522983017370198	0.8059065624434024	1.2253406957678692	-0.05577719568419769	-0.6642808517035876	-0.807269359802497	-0.02989872396731071	0.14840104021000136	-0.07590403590428561	0.721332418760167	0.2790388255686996	-0.4455466820818074	0.8719712960745373	1.1115373916850797	-0.6558088062714541	0.7764263935201812	0.14943038998437877	-0.28802625318946606	0.04440437671847906	0.3498646876626238	0.8999957926477878	0.7614723410434134	-0.03831547487438607	1.0491161125511683	-0.3131445736045691	-0.991707558535569	-0.5888156999664976	1.4435469463916784	0.2838220724421923	0.22686926052865708	-0.11744451279021109	0.2746838664486037	0.4197411636947233	0.5726360741410482	0.2608556123124787	0.651214981148137	0.980923953131837	-0.43601275628867076	0.036444579648698586	-0.37232990233518165	1.0661584610277817	0.802311006593633	-0.8367198569074908	-0.4273933762290829	-0.9117659581353874	0.1442999177073952
T	-0.12266079062125966	-0.08793612882156793	-0.19408402575888814	0.01906307506671096	-0.27353708814246386	-0.2529267309213971	0.02573967776531644	-0.05918699018915467	0.07018744002760371	-0.37021652203987904	0.15930341844146334	-0.5446382921798917	0.08150661740848962	0.12699919814300062	-0.2927093343486377	-0.08155037555166099	-0.19113989434550047	-0.07489852507622578	-0.021957052302768232	-0.13451834031807386	0.42859523159611956	0.2276892876025174	0.19519114701019488	0.09625532840421469	0.29854622741696507	0.050223930538056294	-0.07130624684334674	-0.3379012601079436	-0.4757166832760923	-0.3163777787563901	0.05414349224834281	-0.5437978528770693	0.5383937501600552	0.4161730929359962	0.0016513791965773069	-0.1333370529604522	-0.08319560565074455	0.07591856923456558	0.19120852438180594	0.029550125860554423	-0.07801347716185711	0.061785359393123705	-0.09518621226909937	-0.18521455006008716	0.03734946238080687	-0.047025995672167316	-0.022010125881189422	-0.23270460857182754	0.10302067395448637
V	0.1809705068316279	-0.9800085891572861	1.307809239782061	0.47618779046577825	0.9220959886774858	0.15931928872554502	0.7642686876108931	-0.026301846634789156	-0.13350211551930427	-0.8737513378459681	0.13292843533432935	0.8564031364133703	0.5464625195707419	0.11213578539351968	0.4627172426480255	0.3791270551179075	-0.09322351210583293	-0.02340933866646358	0.6766852434416035	-0.07102405712991347	0.46817798877850186	0.1097943765406854	-1.1315215366573668	0.9160080387492289	0.08312686783421691	-0.33457569971266804	0.5322497015040057	-0.9067311754214513	0.6844749213482788	-0.12750472606845012	-0.001970879514991357	0.19680254331545344	-0.554442086081997	-0.6774661190822016	0.9974555413769136	-0.5952320137781719	-1.1700061495057341	-0.2617922731911998	-0.40571177912087064	1.4176105597383606	0.40094493059997804	0.2827292598539512	-0.562731329615825	-0.7549646083454012	-0.42488810666885274	0.7374461242097186	-1.410028485390235	0.8313562009689053	0.9184032771579281
W	0.5272823256089416	-0.2418256408895041	-0.8007949875981443	0.020719228825255512	0.7171505975573251	0.7220742949651546	0.19330044230365034	-0.8769966524348801	-0.22781770773590068	0.7977741730289201	-0.379645379263224	0.2733866517060953	-0.06736287880108548	-0.11677511047677612	-0.09914559972012993	0.11132209397566646	0.9740611905595521	-0.17065634049689096	-0.4623693983209626	0.32081961629052785	0.14398094694593871	-0.6499474251307577	-1.071308681746618	-0.4498140366470361	0.5583897297271158	-0.08132763922158714	0.23673061746588753	-0.5395641587202039	-0.7337573623382208	0.11372820426048845	-1.5664516047125128	-0.4370235663906846	0.3848583544904835	0.2393121255704786	-0.17800585510063038	-1.4784123548808914	-0.4882907551686956	0.9671531498285509	-0.07880799190653026	-0.30050078513323103	0.35951148640252034	0.19144856052260012	-0.5152824593510483	-0.869886151312548	-0.42541087523662885	0.7655425903558429	-0.9657162964537263	1.6252368193075513	0.6925945631701307
Y	-0.18860969724292093	-0.05047623688898878	-0.1184520516356949	-0.5465347031761613	0.7633514477045379	0.2153051777371861	-0.6267912009037176	-0.32695626715816334	0.11844139379934604	0.23275910253386264	-0.3344371043077729	-0.08638449768326331	0.16014267806397436	0.08358270885130206	0.3876451135548603	-0.7547343664824443	0.20660510068007126	0.15914676102867406	0.06621809498741436	0.5253601846383671	-0.41086431954861785	0.6807542545627925	0.11401683652563198	-0.45434546338669984	-0.21070382581558253	0.04461073975596722	0.4663740217261565	0.2802342966690742	-0.6057681633225095	-0.38638809518817485	0.19239358683553004	-0.35085992036269514	-0.7106734199058587	0.47324873703633913	0.5295549858345451	0.05124433003840048	0.35267159402106923	-0.838399346329165	-0.9969486021095627	0.08927912562256383	-0.4668458186649402	-0.06534597400533394	-0.052596051497485266	0.22042062009228744	-0.14154630364035126	0.333571097416223	-0.3091077068302587	0.8015466934064037	0.9733095191727404
[truncated: 79 more columns]
